# Supplementary material for: Dop1 enhances conspecific olfactory attraction by inhibiting miR-9a maturation in locusts
Source: Nat Commun. 2018 Mar 22;9:1193. doi: 10.1038/s41467-018-03437-z (PMC5864846; doi:10.1038/s41467-018-03437-z)
Supplement: Supplementary file 4 — Supplementary Data 1(XLSX 533 kb) [file 41467_2018_3437_MOESM4_ESM.xlsx]

## Sheet: miR-9a target genes
Gene_ID	Gene length	Positiion of alignment (start-end)		Prediction score	Gene name	GO ID	GO categories
comp0_c2	3623	2442	2462	142	cytochrome b (mitochondrion)	GO:0005743;GO:0006122;GO:0008121;GO:0009055;GO:0045275;GO:0046872;GO:1902600	mitochondrial inner membrane;mitochondrial electron transport, ubiquinol to cytochrome c;ubiquinol-cytochrome-c reductase activity;electron carrier activity;respiratory chain complex III;metal ion binding;hydrogen ion transmembrane transport
comp1_c3	2318	85	105	147	---NA---
comp10000_c0	2668	1482	1506	140	---NA---
comp10005_c0	3535	844	863	149	zinc finger and BTB domain-containing 17
comp10008_c0	4204	2143	2161	152	hypothetical protein	GO:0050896	response to stimulus
comp10009_c0	4353	1450	1470	155	piggyBac transposable element-derived 4-like
comp10013_c0	2512	695	717	154	---NA---
comp10014_c0	2635	1393	1414	140	PDZ and LIM domain
comp10030_c0	1592	96	117	141	methyltransferase mitochondrial
comp10038_c0	2326	961	982	153	---NA---
comp10044_c0	1425	1393	1417	145	zinc finger 33B-like isoform X1
comp10045_c0	2628	1957	1977	140	cytoskeleton-associated 2-like
comp10049_c0	819	33	57	142	---NA---
comp10056_c0	1013	936	958	150	coiled-coil domain-containing 130 homolog
comp10057_c0	3957	978	1000	153	SH3 and cysteine-rich domain-containing 3-like isoform X10
comp10059_c0	1829	819	842	141	---NA---
comp1006_c1	3631	1600	1621	162	thioredoxin reductase mitochondrial isoform X2	GO:0004791;GO:0005623;GO:0045454;GO:0050660;GO:0055114;GO:0098869	thioredoxin-disulfide reductase activity;cell;cell redox homeostasis;flavin adenine dinucleotide binding;oxidation-reduction process;cellular oxidant detoxification
comp10061_c0	947	112	135	157	purine nucleoside phosphorylase isoform X2	GO:0006139;GO:0016757	nucleobase-containing compound metabolic process;transferase activity, transferring glycosyl groups
comp10063_c0	543	94	115	149	---NA---
comp10064_c0	3951	854	880	143	RING finger 145-like	GO:0006511;GO:0016567	ubiquitin-dependent protein catabolic process;protein ubiquitination
comp10066_c0	1807	871	898	150	S-adenosylmethionine mitochondrial carrier homolog	GO:0003735;GO:0006412;GO:0006810;GO:0016020	structural constituent of ribosome;translation;transport;membrane
comp10076_c0	1343	675	697	155	tRNA (adenine(58)-N(1))-methyltransferase catalytic subunit TRMT61A
comp10081_c0	4371	3962	3982	141	serine threonine- kinase PLK4	GO:0004672;GO:0005524;GO:0006468	protein kinase activity;ATP binding;protein phosphorylation
comp1009_c2	3523	1666	1687	147	Histone-lysine N-methyltransferase
comp1009_c4	467	403	424	165	---NA---
comp10090_c0	2807	2010	2032	141	ER degradation-enhancing alpha-mannosidase 2	GO:0004571;GO:0005509;GO:0008152;GO:0016020	mannosyl-oligosaccharide 1,2-alpha-mannosidase activity;calcium ion binding;metabolic process;membrane
comp10096_c0	1479	367	387	141	---NA---
comp1010_c0	1985	34	55	142	splicing factor U2af 38 kDa subunit	GO:0000166;GO:0000398;GO:0003723;GO:0046872;GO:0089701	nucleotide binding;mRNA splicing, via spliceosome;RNA binding;metal ion binding;U2AF
comp10102_c0	9811	5900	5920	147	---NA---
comp10103_c0	3568	2549	2570	140	valine--tRNA ligase isoform X1	GO:0000166;GO:0004812;GO:0006418	nucleotide binding;aminoacyl-tRNA ligase activity;tRNA aminoacylation for protein translation
comp10104_c0	1556	722	744	142	endonuclease-reverse transcriptase	GO:0003824;GO:0090304	catalytic activity;nucleic acid metabolic process
comp10105_c1	3437	3014	3036	141	---NA---
comp10106_c0	5644	4366	4387	152	histone-lysine N-methyltransferase EHMT2 isoform X1	GO:0008168;GO:0032259;GO:0043229	methyltransferase activity;methylation;intracellular organelle
comp10107_c0	700	534	555	153	---NA---
comp10108_c0	4257	2098	2118	142	Exocyst complex component 2	GO:0000145;GO:0006893	exocyst;Golgi to plasma membrane transport
comp1011_c0	3743	1289	1310	142	hydroxyacyl-coenzyme A mitochondrial-like	GO:0003857;GO:0006631;GO:0055114;GO:0070403	3-hydroxyacyl-CoA dehydrogenase activity;fatty acid metabolic process;oxidation-reduction process;NAD+ binding
comp10110_c0	2095	135	156	142	---NA---
comp10113_c0	1989	1758	1779	166	guanine nucleotide-binding G(o) subunit alpha-like	GO:0001664;GO:0003924;GO:0004871;GO:0005525;GO:0005834;GO:0007188;GO:0007264;GO:0031683	G-protein coupled receptor binding;GTPase activity;signal transducer activity;GTP binding;heterotrimeric G-protein complex;adenylate cyclase-modulating G-protein coupled receptor signaling pathway;small GTPase mediated signal transduction;G-protein beta/gamma-subunit complex binding
comp1012_c0	1220	371	391	140	---NA---
comp10125_c0	4208	1891	1912	154	RNA polymerase II-associated 1
comp10126_c0	4270	1198	1221	149	Fanconi anemia group I
comp10127_c0	8798	4289	4311	148	guanylate cyclase 32E-like isoform X1	GO:0000166;GO:0009190;GO:0016020;GO:0016849	nucleotide binding;cyclic nucleotide biosynthetic process;membrane;phosphorus-oxygen lyase activity
comp10129_c0	1808	150	175	144	---NA---
comp10135_c0	4203	1459	1480	143	---NA---
comp10138_c0	1278	1070	1091	160	short form
comp10139_c0	5149	3582	3602	156	TANC2 isoform X2	GO:0008270	zinc ion binding
comp10142_c0	2748	306	327	143	DNA repair and recombination RAD54-like	GO:0005524	ATP binding
comp1015_c0	2859	1270	1288	140	ubiquitin-conjugating enzyme E2-17 kDa	GO:0000209;GO:0000422;GO:0000790;GO:0002039;GO:0005524;GO:0005737;GO:0006281;GO:0016574;GO:0031625;GO:0032456;GO:0033503;GO:0043066;GO:0043161;GO:0051299;GO:0061630	protein polyubiquitination;mitophagy;nuclear chromatin;p53 binding;ATP binding;cytoplasm;DNA repair;histone ubiquitination;ubiquitin protein ligase binding;endocytic recycling;HULC complex;negative regulation of apoptotic process;proteasome-mediated ubiquitin-dependent protein catabolic process;centrosome separation;ubiquitin protein ligase activity
comp10151_c0	1664	1367	1389	171	Clarin-3	GO:0016021	integral component of membrane
comp10154_c0	1020	472	494	140	RPA-interacting -like
comp10155_c0	1160	890	910	140	---NA---
comp10156_c0	1480	817	838	143	---NA---
comp10158_c0	3374	1123	1144	145	Leucine-rich PPR motif-containing mitochondrial
comp10159_c0	3763	1739	1761	156	Inhibitor of growth 3	GO:0046872	metal ion binding
comp1017_c0	5633	3944	3965	155	cAMP-dependent kinase type II regulatory subunit isoform X1	GO:0005952;GO:0008603;GO:0016301;GO:0016310;GO:0030552;GO:0045859	cAMP-dependent protein kinase complex;cAMP-dependent protein kinase regulator activity;kinase activity;phosphorylation;cAMP binding;regulation of protein kinase activity
comp10175_c1	4295	2036	2056	154	---NA---
comp10176_c0	1033	916	935	143	---NA---
comp1018_c0	1169	1087	1108	151	calcineurin B homologous 1	GO:0005509	calcium ion binding
comp10189_c0	10317	2183	2204	147	multiple epidermal growth factor-like domains 8 isoform X1
comp10191_c0	2100	563	584	143	nuclease HARBI1
comp10197_c0	1072	267	288	142	---NA---
comp10199_c0	1340	358	378	143	Transducin-like enhancer 4	GO:0005634;GO:0006355	nucleus;regulation of transcription, DNA-templated
comp10207_c0	1826	751	774	140	---NA---
comp10211_c0	4995	634	656	160	Dual specificity testis-specific kinase 2	GO:0004672;GO:0006468;GO:0046872	protein kinase activity;protein phosphorylation;metal ion binding
comp10213_c0	3103	2420	2441	155	---NA---
comp10218_c0	4149	2688	2709	145	---NA---
comp1022_c0	1872	913	933	147	26S proteasome non-ATPase regulatory subunit 14	GO:0000502	proteasome complex
comp10224_c1	2886	1320	1340	151	---NA---
comp10225_c0	3269	790	811	158	---NA---
comp10229_c0	1051	762	787	155	---NA---
comp10230_c0	2804	2467	2487	153	zinc finger X-chromosomal -like	GO:0005488	binding
comp10232_c0	2025	1946	1967	142	probable tRNA (guanine(26)-N(2))-dimethyltransferase	GO:0003723;GO:0004809;GO:0030488	RNA binding;tRNA (guanine-N2-)-methyltransferase activity;tRNA methylation
comp10236_c0	1832	1465	1487	146	Activating molecule in BECN1-regulated autophagy 1
comp10242_c0	3880	1336	1357	143	DNA topoisomerase 3-alpha-like	GO:0016853	isomerase activity
comp10245_c0	1583	1455	1476	156	---NA---
comp10248_c0	6464	1243	1265	157	couch potato
comp10265_c0	4036	3000	3020	146	---NA---
comp10266_c0	4571	3920	3941	146	disabled isoform X1
comp10267_c0	2731	1760	1782	146	UPF0536 C12orf66 homolog
comp10268_c0	1465	543	564	145	hypothetical protein L798_14086	GO:0000940;GO:0005876;GO:0007059;GO:0008017;GO:0051301	condensed chromosome outer kinetochore;spindle microtubule;chromosome segregation;microtubule binding;cell division
comp1027_c0	3211	1217	1238	143	solute carrier family facilitated glucose transporter member 1-like isoform X1	GO:0006810;GO:0016020;GO:0022857	transport;membrane;transmembrane transporter activity
comp10272_c0	5835	4551	4572	142	E3 ubiquitin- ligase SHPRH isoform X1	GO:0003824;GO:0009987;GO:0043167;GO:0097159;GO:1901363	catalytic activity;cellular process;ion binding;organic cyclic compound binding;heterocyclic compound binding
comp10273_c0	736	571	592	144	---NA---
comp10277_c0	6123	5709	5730	146	tudor domain-containing 7
comp10278_c0	3788	3343	3364	143	---NA---
comp10279_c0	1557	775	795	158	zinc finger Xfin-like
comp10281_c0	1911	1664	1688	142	---NA---
comp10286_c0	3956	1904	1922	146	transmembrane 164
comp10289_c0	930	407	428	144	potassium channel SKOR-like isoform X1	GO:0016301	kinase activity
comp1029_c0	1549	101	124	149	venom fibrillin 1
comp10292_c0	2142	350	371	145	methionine--tRNA mitochondrial	GO:0006412;GO:0016874	translation;ligase activity
comp10296_c0	750	728	749	159	---NA---
comp10297_c0	3406	595	615	142	GPI ethanolamine phosphate transferase 2
comp10298_c0	4173	3088	3107	148	E3 ubiquitin- ligase TRIM9	GO:0005622;GO:0008270;GO:0016874	intracellular;zinc ion binding;ligase activity
comp10308_c0	3243	743	765	151	---NA---
comp1031_c0	3237	133	154	149	cystathionine gamma-lyase	GO:0016829;GO:0030170	lyase activity;pyridoxal phosphate binding
comp10311_c0	4616	1276	1298	151	carbohydrate sulfotransferase 11	GO:0008146;GO:0016020;GO:0044710	sulfotransferase activity;membrane;single-organism metabolic process
comp10312_c0	1243	1031	1054	158	---NA---
comp10316_c0	1866	1005	1028	141	transporter add1 major facilitator superfamily	GO:0016020	membrane
comp1032_c0	2632	2288	2311	141	---NA---
comp10320_c0	1861	1642	1662	152	Interleukin-1 receptor-associated kinase 4	GO:0004672;GO:0005622;GO:0007165;GO:0016310	protein kinase activity;intracellular;signal transduction;phosphorylation
comp10333_c1	5926	5288	5307	147	5 -nucleotidase domain-containing 3 isoform X1	GO:0046872	metal ion binding
comp10351_c0	5185	2765	2785	152	Ribonuclease 3	GO:0003723;GO:0004525;GO:0006396;GO:0016075;GO:0090502	RNA binding;ribonuclease III activity;RNA processing;rRNA catabolic process;RNA phosphodiester bond hydrolysis, endonucleolytic
comp10352_c1	1705	267	287	140	---NA---
comp10355_c0	346	29	50	144	longitudinals lacking isoforms A B D L isoform X43
comp10359_c0	2452	644	664	170	---NA---
comp10363_c0	3871	2582	2606	149	zinc finger 271-like	GO:0005488	binding
comp10364_c0	2644	79	103	156	glucoside xylosyltransferase 1	GO:0016021;GO:0016757	integral component of membrane;transferase activity, transferring glycosyl groups
comp10367_c0	5653	837	859	150	TGF-beta receptor type-1 isoform X3	GO:0004675;GO:0004702;GO:0005524;GO:0007178;GO:0016021;GO:0023014;GO:0046872	transmembrane receptor protein serine/threonine kinase activity;signal transducer, downstream of receptor, with serine/threonine kinase activity;ATP binding;transmembrane receptor protein serine/threonine kinase signaling pathway;integral component of membrane;signal transduction by protein phosphorylation;metal ion binding
comp10368_c0	2437	450	472	149	Golgi-associated PDZ and coiled-coil motif-containing
comp10378_c0	5911	1001	1022	154	microcephalin
comp10380_c0	3031	166	187	148	---NA---
comp10381_c0	2442	631	651	153	histone binding domain of the death-domain associated
comp10382_c0	1357	162	183	146	---NA---
comp10383_c0	1553	1423	1452	145	transmembrane C5orf28
comp10388_c0	6064	5066	5087	155	pleckstrin homology domain-containing family G member 3 isoform X3	GO:0005089;GO:0035023;GO:0043547	Rho guanyl-nucleotide exchange factor activity;regulation of Rho protein signal transduction;positive regulation of GTPase activity
comp10394_c1	520	294	317	140	transposable element tc3 transposase
comp10411_c0	2648	1495	1516	147	---NA---
comp10412_c0	640	171	191	151	---NA---
comp10413_c0	1752	467	491	154	General transcription factor II-I repeat domain-containing
comp10414_c0	2162	1620	1643	151	ribosomal biogenesis LAS1L isoform X1
comp10416_c0	10786	9856	9876	154	low-density lipo	GO:0005509;GO:0016020	calcium ion binding;membrane
comp10421_c0	1823	474	498	149	reverse transcriptase
comp10429_c0	1248	1146	1167	143	Replication A 70 kDa DNA-binding subunit	GO:0003677;GO:0006281;GO:0006310;GO:0044454	DNA binding;DNA repair;DNA recombination;nuclear chromosome part
comp10431_c0	3002	40	61	146	ribosome-releasing factor mitochondrial	GO:0000166	nucleotide binding
comp10443_c0	3287	3219	3239	172	hypothetical protein L798_07535
comp10445_c0	1874	714	739	147	dde superfamily
comp1045_c0	3831	3070	3092	164	cytosolic purine 5 -nucleotidase isoform X1
comp10453_c0	4163	1090	1111	141	---NA---
comp10456_c0	2190	1385	1407	146	---NA---
comp10460_c0	2159	276	297	143	---NA---
comp1047_c0	2003	1779	1800	148	AN1-type zinc finger 2A	GO:0046872	metal ion binding
comp10476_c0	534	160	181	145	---NA---
comp10486_c0	1170	582	606	169	---NA---
comp10487_c0	4501	1668	1690	148	rhoGEF domain-containing gxcJ-like isoform X2
comp10491_c0	935	638	657	148	---NA---
comp10494_c0	2623	1618	1638	149	synaptotagmin-10-like isoform X2	GO:0016021;GO:0017158	integral component of membrane;regulation of calcium ion-dependent exocytosis
comp10501_c0	3882	2259	2283	148	PH and SEC7 domain-containing 2 isoform X1	GO:0065007	biological regulation
comp10506_c0	2874	2160	2181	154	rhomboid isoform X2	GO:0004252;GO:0006508;GO:0016021	serine-type endopeptidase activity;proteolysis;integral component of membrane
comp10513_c0	2855	2350	2371	142	---NA---
comp1052_c0	2413	116	138	155	microtubule-associated RP EB family member 1 isoform X2
comp10522_c0	1120	892	910	153	zinc finger and BTB domain-containing 49	GO:0005488	binding
comp10525_c1	2217	130	151	152	E3 ubiquitin- ligase RING1	GO:0008270;GO:0016874	zinc ion binding;ligase activity
comp10528_c0	3813	1199	1217	146	---NA---
comp10532_c0	629	484	504	154	---NA---
comp10533_c0	1412	413	434	154	---NA---
comp10534_c0	3900	654	676	154	DE-cadherin isoform X1	GO:0005509;GO:0005886;GO:0007156;GO:0016021;GO:0016491	calcium ion binding;plasma membrane;homophilic cell adhesion via plasma membrane adhesion molecules;integral component of membrane;oxidoreductase activity
comp10544_c0	495	35	57	152	---NA---
comp10547_c0	1794	1301	1324	143	---NA---
comp10548_c0	2019	1640	1662	150	8-oxo-dGDP phosphatase NUDT18	GO:0016787	hydrolase activity
comp10558_c0	1688	805	824	140	---NA---
comp10559_c0	2083	1937	1957	140	---NA---
comp10561_c0	4753	1151	1173	147	Fanconi anemia group D2	GO:0005634;GO:0009987;GO:0050896	nucleus;cellular process;response to stimulus
comp1057_c0	2223	675	700	145	Electron transfer flavo subunit beta	GO:0009055	electron carrier activity
comp10570_c0	349	150	173	146	---NA---
comp10575_c0	7402	1246	1267	163	RNA polymerase II elongation factor Ell
comp10578_c0	4478	825	846	148	Condensin complex subunit 3
comp10585_c0	3968	3522	3543	150	---NA---
comp10587_c0	3129	2816	2837	140	---NA---
comp1059_c0	3030	162	182	146	glycerophosphocholine phosphodiesterase GPCPD1-like isoform X1
comp10593_c0	1657	370	390	151	Ribosomal RNA-processing 8	GO:0005730;GO:0008168;GO:0032259	nucleolus;methyltransferase activity;methylation
comp10594_c0	2435	1760	1781	144	---NA---
comp10598_c0	970	199	220	145	gamma-glutamylcyclotransferase-like	GO:0016740	transferase activity
comp10603_c0	16186	8175	8196	140
comp10608_c0	8679	1962	1983	140	endothelial zinc finger induced by tumor necrosis factor alpha
comp10613_c0	6037	5064	5086	144	meiosis arrest female 1 isoform X2
comp10630_c0	2950	2065	2087	151	adenylate cyclase type 9
comp10633_c0	9028	8986	9007	147	dopey-1 homolog isoform X1
comp10634_c0	2576	347	368	140	acyl- synthetase family member 4 isoform X1
comp10640_c0	1844	1058	1079	159	CDK5RAP1	GO:0009451;GO:0016740;GO:0051539	RNA modification;transferase activity;4 iron, 4 sulfur cluster binding
comp10642_c1	1905	1365	1386	158	endonuclease-reverse transcriptase
comp10649_c0	4011	839	860	144	argonaute-2 isoform X1	GO:0003676;GO:0016246	nucleic acid binding;RNA interference
comp10652_c0	2289	1851	1871	159	histone deacetylase 5 isoform X5	GO:0000118;GO:0006351;GO:0006355;GO:0032041;GO:0046872;GO:0070932	histone deacetylase complex;transcription, DNA-templated;regulation of transcription, DNA-templated;NAD-dependent histone deacetylase activity (H3-K14 specific);metal ion binding;histone H3 deacetylation
comp10655_c0	1113	109	132	144	sodium leak channel non-selective	GO:0005244;GO:0005261;GO:0016021;GO:0034765;GO:0098655	voltage-gated ion channel activity;cation channel activity;integral component of membrane;regulation of ion transmembrane transport;cation transmembrane transport
comp1066_c0	3451	3363	3384	143	AP-1 complex subunit beta-1 isoform X2	GO:0006886;GO:0008565;GO:0016192;GO:0030131	intracellular protein transport;protein transporter activity;vesicle-mediated transport;clathrin adaptor complex
comp10667_c0	1366	1268	1291	151	---NA---
comp10669_c0	1996	1015	1039	169	tRNA modification GTPase mitochondrial
comp10672_c0	1642	605	625	142	---NA---
comp10686_c0	6682	1427	1448	140	hypothetical protein L798_05323
comp10699_c0	781	652	673	140	---NA---
comp10700_c0	2600	1084	1105	141	calcyphosin isoform X2	GO:0005509	calcium ion binding
comp10706_c0	1518	993	1013	154	DNA primase small subunit	GO:0003896;GO:0006269;GO:1990077	DNA primase activity;DNA replication, synthesis of RNA primer;primosome complex
comp10708_c0	2726	2653	2674	148	Mitotic checkpoint serine threonine- kinase BUB1
comp10713_c0	1098	914	935	143	---NA---
comp10716_c0	1250	1012	1034	159	---NA---
comp10718_c0	6708	5248	5270	160	Insulin-like peptide receptor	GO:0000166;GO:0004672;GO:0006468;GO:0016020;GO:0016829;GO:0044699	nucleotide binding;protein kinase activity;protein phosphorylation;membrane;lyase activity;single-organism process
comp10720_c0	4887	2145	2167	146	Zinc finger MYM-type 3
comp10723_c0	5858	2155	2178	151	T family of potassium channels 7
comp10725_c0	5912	4565	4585	145	---NA---
comp10726_c0	1054	1025	1046	151	Transcription initiation factor TFIID subunit 8	GO:0005488	binding
comp10732_c0	4212	949	970	152	---NA---
comp10734_c0	624	257	282	150	---NA---
comp10735_c0	3989	2064	2085	154	Myosin-IA	GO:0003774;GO:0003779;GO:0005524;GO:0016459	motor activity;actin binding;ATP binding;myosin complex
comp1074_c0	3267	954	979	162	endoplasmic reticulum metallopeptidase 1-like
comp10745_c0	1455	833	854	153	Membrane-bound alkaline phosphatase	GO:0004035;GO:0016311	alkaline phosphatase activity;dephosphorylation
comp10747_c0	3501	1763	1783	156	Nuclear hormone receptor HR96	GO:0003707;GO:0004887;GO:0005634;GO:0006351;GO:0006355;GO:0008270;GO:0030522;GO:0043401;GO:0043565	steroid hormone receptor activity;thyroid hormone receptor activity;nucleus;transcription, DNA-templated;regulation of transcription, DNA-templated;zinc ion binding;intracellular receptor signaling pathway;steroid hormone mediated signaling pathway;sequence-specific DNA binding
comp1075_c0	2547	940	962	147	leucine-rich repeat-containing 15-like	GO:0016021;GO:0050794	integral component of membrane;regulation of cellular process
comp10753_c0	5116	1664	1683	140	phosphatidylinositol N-acetylglucosaminyltransferase subunit H	GO:0016740	transferase activity
comp10755_c0	2138	1882	1906	151	---NA---
comp1077_c0	1837	1421	1443	155	Programmed cell death 5	GO:0003677	DNA binding
comp10773_c0	1159	1116	1135	152	---NA---
comp10778_c1	4405	2912	2936	155	hypothetical protein L798_08080
comp1078_c0	1112	638	662	149	---NA---
comp10781_c0	977	554	574	143	high choriolytic enzyme 1-like	GO:0004222;GO:0006508;GO:0008270;GO:0016021	metalloendopeptidase activity;proteolysis;zinc ion binding;integral component of membrane
comp10782_c0	3887	1339	1358	142	Zinc finger X-linked ZXDB
comp10794_c0	1219	1030	1053	142	dnaJ homolog subfamily C member 22	GO:0016021	integral component of membrane
comp10797_c0	3263	1481	1505	156	GPI ethanolamine phosphate transferase 1	GO:0005783;GO:0008152;GO:0016780;GO:0044425	endoplasmic reticulum;metabolic process;phosphotransferase activity, for other substituted phosphate groups;membrane part
comp1080_c0	5123	3118	3136	150	translocation SEC63 homolog	GO:0016021	integral component of membrane
comp10800_c0	3701	2303	2324	159	WD repeat-containing mio-B
comp10804_c0	776	654	675	140	---NA---
comp10807_c0	4429	2092	2114	143	serine threonine- kinase nek3
comp10812_c0	3714	365	388	145	---NA---
comp10817_c0	543	258	277	150	---NA---
comp10821_c0	1829	747	767	144	interleukin-1 receptor accessory -like 1
comp10827_c0	770	670	691	161	---NA---
comp1083_c0	1406	1284	1306	146	Brain I3	GO:0016021	integral component of membrane
comp10839_c0	1622	1401	1419	151	O-glucosyltransferase rumi homolog	GO:0005788;GO:0006493;GO:0006664;GO:0035251;GO:0035252;GO:0045747	endoplasmic reticulum lumen;protein O-linked glycosylation;glycolipid metabolic process;UDP-glucosyltransferase activity;UDP-xylosyltransferase activity;positive regulation of Notch signaling pathway
comp10840_c0	642	56	76	142	---NA---
comp10842_c0	2420	2390	2411	140	hypothetical protein L798_03759
comp10843_c1	4978	3124	3144	140	jmjC domain-containing 4
comp10845_c1	4786	4387	4408	145	agrin isoform X1
comp10846_c0	2116	248	269	155	---NA---
comp1085_c0	3657	1790	1812	141	Ras-related Rab-3	GO:0005525;GO:0005622;GO:0007264	GTP binding;intracellular;small GTPase mediated signal transduction
comp10858_c0	4490	539	558	154	DNA excision repair ERCC-6 isoform X1	GO:0005515;GO:0006281;GO:0009314;GO:0031981;GO:0035556;GO:0044763;GO:0045860;GO:0097159;GO:1901363	protein binding;DNA repair;response to radiation;nuclear lumen;intracellular signal transduction;single-organism cellular process;positive regulation of protein kinase activity;organic cyclic compound binding;heterocyclic compound binding
comp1086_c0	3287	324	343	167	eukaryotic translation initiation factor 3 subunit C	GO:0001731;GO:0003743;GO:0005852;GO:0006446;GO:0016282;GO:0031369;GO:0033290	formation of translation preinitiation complex;translation initiation factor activity;eukaryotic translation initiation factor 3 complex;regulation of translational initiation;eukaryotic 43S preinitiation complex;translation initiation factor binding;eukaryotic 48S preinitiation complex
comp10860_c0	2993	476	497	145	Ecdysone 20-monooxygenase	GO:0004497;GO:0016020;GO:0016705;GO:0046872	monooxygenase activity;membrane;oxidoreductase activity, acting on paired donors, with incorporation or reduction of molecular oxygen;metal ion binding
comp10864_c0	16026	2537	2560	158
comp10869_c0	2898	1662	1682	141	solute carrier organic anion transporter family member 4A1 isoform X2	GO:0005215;GO:0005886;GO:0006811;GO:0016021	transporter activity;plasma membrane;ion transport;integral component of membrane
comp10871_c1	2452	768	789	142	---NA---
comp10885_c0	1358	534	554	152	---NA---
comp1091_c0	2048	1125	1144	158	T-complex 1 subunit theta	GO:0005524;GO:0005737;GO:0006457;GO:0051082	ATP binding;cytoplasm;protein folding;unfolded protein binding
comp1091_c1	2449	105	126	141	hypothetical protein
comp10911_c0	1895	505	525	143	---NA---
comp10925_c0	2908	2754	2775	153	hypothetical protein L798_09415
comp10927_c0	943	25	49	154	G- coupled receptor Mth2-like
comp10931_c0	3117	610	633	140	CB1 cannabinoid receptor-interacting 1-like
comp10932_c0	2254	1286	1307	144	hypothetical protein g.3184, partial	GO:0016020	membrane
comp10941_c0	3742	2933	2953	143	kinase C-binding NELL1-like isoform X1	GO:0016020	membrane
comp10945_c0	2668	1022	1043	156	---NA---
comp10946_c0	3857	2938	2958	161	---NA---
comp10947_c0	1506	902	923	166	alpha-tocopherol transfer -like	GO:0005215;GO:0005622;GO:0006810	transporter activity;intracellular;transport
comp10948_c0	4888	3694	3716	145	gamma-aminobutyric acid type B receptor subunit 2
comp1095_c0	2275	2071	2095	156	TATA box-binding 1	GO:0003677;GO:0006352	DNA binding;DNA-templated transcription, initiation
comp10954_c0	3076	2297	2320	143	Bardet-Biedl syndrome 2	GO:0005737;GO:0005886;GO:0031514;GO:0034464;GO:0036064;GO:1903441	cytoplasm;plasma membrane;motile cilium;BBSome;ciliary basal body;protein localization to ciliary membrane
comp10961_c0	3144	1806	1827	147	alpha-tubulin folding cofactor
comp10966_c0	340	267	288	150	---NA---
comp10967_c0	1381	994	1014	140	Bifunctional arginine demethylase and lysyl-hydroxylase JMJD6-B	GO:0016021	integral component of membrane
comp10972_c0	3927	752	773	143	chromosome-associated kinesin KIF4	GO:0005488	binding
comp10973_c0	2702	2381	2402	156	follistatin isoform X1
comp10984_c2	3643	688	709	150	Retrovirus-related Pol poly LINE-
comp10985_c0	1696	1586	1606	152	---NA---
comp10987_c0	3593	1122	1146	149	INO80 complex subunit D
comp10989_c0	4010	324	345	149	---NA---
comp1099_c0	3023	2908	2928	161	Dolichyl-diphosphooligosaccharide-- glycosyltransferase subunit STT3A	GO:0004576;GO:0006486;GO:0016021	oligosaccharyl transferase activity;protein glycosylation;integral component of membrane
comp10996_c0	2503	2383	2402	151	jerky homolog-like isoform X1
comp10997_c0	4357	3818	3840	145	Tyrosine- phosphatase non-receptor type	GO:0004725;GO:0016740;GO:0035335	protein tyrosine phosphatase activity;transferase activity;peptidyl-tyrosine dephosphorylation
comp10998_c0	2705	287	307	148	serine protease 14
comp11_c0	1816	1719	1740	141	cytoplasmic A3a	GO:0005524;GO:0005737;GO:0005856	ATP binding;cytoplasm;cytoskeleton
comp1100_c1	5776	1054	1072	144	prefoldin subunit 3	GO:0006457;GO:0016272	protein folding;prefoldin complex
comp1100_c2	15286	3462	3482	153	probable E3 ubiquitin- ligase HERC1 isoform X1
comp11011_c0	922	886	907	143	---NA---
comp11014_c0	3167	1686	1710	144	---NA---
comp11015_c0	5346	4094	4115	150	Secreted frizzled-related	GO:0004930;GO:0016021;GO:0017147;GO:0035567;GO:0042813;GO:0060070	G-protein coupled receptor activity;integral component of membrane;Wnt-protein binding;non-canonical Wnt signaling pathway;Wnt-activated receptor activity;canonical Wnt signaling pathway
comp11019_c0	2970	124	145	143	---NA---
comp11022_c0	4828	3071	3091	156	mitogen-activated kinase kinase kinase 1-like	GO:0004702;GO:0005524;GO:0005737;GO:0006468;GO:0006915;GO:0008270	signal transducer, downstream of receptor, with serine/threonine kinase activity;ATP binding;cytoplasm;protein phosphorylation;apoptotic process;zinc ion binding
comp11023_c1	514	350	369	142	---NA---
comp11025_c0	7384	3285	3309	155	E3 ubiquitin- ligase HECW2 isoform X1	GO:0004842;GO:0005634;GO:0005737;GO:0042787	ubiquitin-protein transferase activity;nucleus;cytoplasm;protein ubiquitination involved in ubiquitin-dependent protein catabolic process
comp11040_c0	2954	1546	1566	142	asteroid
comp11043_c0	1719	505	527	147	Translation initiation factor IF- mitochondrial	GO:0000049;GO:0003743;GO:0003924;GO:0005525;GO:0005739;GO:0070124	tRNA binding;translation initiation factor activity;GTPase activity;GTP binding;mitochondrion;mitochondrial translational initiation
comp11046_c0	3354	2741	2762	152	Histone-lysine N-methyltransferase
comp1105_c0	1980	436	456	142	trifunctional enzyme subunit mitochondrial	GO:0008152;GO:0016747	metabolic process;transferase activity, transferring acyl groups other than amino-acyl groups
comp11051_c0	3179	1153	1174	145	G -coupled receptor kinase 5	GO:0004703;GO:0005524;GO:0006468;GO:0007165	G-protein coupled receptor kinase activity;ATP binding;protein phosphorylation;signal transduction
comp11054_c0	5077	1455	1477	148	PHD finger rhinoceros
comp11055_c0	4467	1269	1290	144	Condensin complex subunit 1	GO:0006996;GO:0022402	organelle organization;cell cycle process
comp11062_c0	5769	4055	4078	164	roquin-1 isoform X1	GO:0008270	zinc ion binding
comp11064_c0	1359	219	242	141	---NA---
comp1107_c0	4042	3459	3485	166	dihydropyrimidinase isoform X1
comp11071_c0	6656	3261	3282	144	Epidermal growth factor receptor kinase substrate
comp1108_c1	7030	4841	4865	155	tetratricopeptide repeat 14 homolog isoform X3	GO:0003676	nucleic acid binding
comp11081_c0	1659	1017	1038	140	---NA---
comp11087_c0	3951	2967	2987	151	hypothetical protein g.34276, partial
comp11091_c0	760	159	178	143	---NA---
comp11092_c0	3969	3412	3433	141	transcription termination factor 2
comp11093_c0	2293	34	55	144	rap GTPase-activating	GO:0005096;GO:0043547;GO:0051056	GTPase activator activity;positive regulation of GTPase activity;regulation of small GTPase mediated signal transduction
comp11097_c0	4093	938	959	149	cramped
comp111_c15	4693	1736	1757	149	Nucleolysin TIAR	GO:0000166;GO:0003723	nucleotide binding;RNA binding
comp111_c16	8460	3624	3644	149	---NA---
comp111_c18	1503	1206	1227	154	---NA---
comp111_c20	2169	1562	1587	155	---NA---
comp111_c6	372	92	113	161	---NA---
comp111_c7	2037	1356	1379	151	---NA---
comp111_c9	1643	731	753	143	cytochrome b-c1 complex subunit mitochondrial	GO:0005743;GO:0008121;GO:0046872;GO:0051537;GO:0055114;GO:0070469;GO:1902600	mitochondrial inner membrane;ubiquinol-cytochrome-c reductase activity;metal ion binding;2 iron, 2 sulfur cluster binding;oxidation-reduction process;respiratory chain;hydrogen ion transmembrane transport
comp1110_c0	3026	725	744	147	diphthine methyltransferase
comp11100_c0	1947	219	240	142	---NA---
comp1111_c0	1834	212	233	158	---NA---
comp11111_c0	3609	2511	2533	150	TBC1 domain family member 20	GO:0016020	membrane
comp11112_c0	2739	2300	2321	151	MATH and LRR domain-containing PFE0570w-like
comp11114_c0	4553	4320	4341	163	Pogo transposable element with ZNF domain
comp11115_c0	1347	353	374	141	---NA---
comp11117_c0	1095	4	26	152	---NA---
comp11133_c0	1660	589	614	161	Golgi resident GCP60	GO:0000062;GO:0006810;GO:0016021	fatty-acyl-CoA binding;transport;integral component of membrane
comp11137_c0	6095	3692	3713	150	Nucleolar pre-ribosomal-associated 1
comp1114_c0	4786	1619	1640	150	spry domain in the suppressor of cytokine signaling
comp11143_c0	3160	2520	2541	146	Transposable element Tc1 transposase
comp11144_c0	3562	493	514	143	---NA---
comp11151_c0	1091	889	910	145	uncharacterized transposon-derived
comp11164_c0	1622	999	1020	155	---NA---
comp11169_c0	4390	1039	1060	142	Helicase ARIP4	GO:0004386;GO:0005524	helicase activity;ATP binding
comp11171_c0	4512	4139	4165	154	polycomb Pcl	GO:0046872	metal ion binding
comp11172_c0	1412	410	431	151	---NA---
comp11173_c0	3331	2714	2736	158	centromere-associated E
comp1118_c0	3526	871	892	150	Lysosomal alpha-mannosidase	GO:0005975;GO:0015923;GO:0046872	carbohydrate metabolic process;mannosidase activity;metal ion binding
comp11182_c0	2777	1805	1825	150	---NA---
comp11184_c1	1769	617	640	142	---NA---
comp11192_c0	496	354	375	148	---NA---
comp11199_c0	2466	695	716	153	ATP-binding cassette sub-family G member 1	GO:0000166;GO:0016020	nucleotide binding;membrane
comp112_c0	4923	2604	2625	140	eukaryotic translation initiation factor 5A	GO:0003743;GO:0003746;GO:0006413;GO:0006452;GO:0043022;GO:0045901;GO:0045905	translation initiation factor activity;translation elongation factor activity;translational initiation;translational frameshifting;ribosome binding;positive regulation of translational elongation;positive regulation of translational termination
comp112_c1	4956	869	888	159	putative penelope-4 adi, partial
comp11204_c0	2321	1544	1565	142	venom carboxylesterase-6-like
comp11205_c0	3146	318	339	146	---NA---
comp11209_c0	7300	1492	1512	144	Nuclear pore membrane glyco 210
comp11214_c1	3333	362	384	154	venom dipeptidyl peptidase 4 isoform X1
comp11215_c0	1759	917	938	145	GDP-D-glucose phosphorylase 1
comp11219_c0	2096	1065	1086	141	probable low-specificity L-threonine aldolase 2	GO:0005829;GO:0006545;GO:0006567;GO:0008732	cytosol;glycine biosynthetic process;threonine catabolic process;L-allo-threonine aldolase activity
comp11224_c0	5513	1335	1356	140	SNF-related serine threonine- kinase	GO:0004672;GO:0005524;GO:0006468	protein kinase activity;ATP binding;protein phosphorylation
comp11225_c0	6779	187	208	150	Nuclear receptor coactivator 6
comp11233_c0	1703	90	111	155	peptidyl-prolyl cis-trans isomerase D	GO:0009987;GO:0016853	cellular process;isomerase activity
comp1124_c0	2107	1814	1838	158	ubiquitin-like-conjugating enzyme ATG3	GO:0005737;GO:0006914;GO:0015031	cytoplasm;autophagy;protein transport
comp11243_c1	402	153	173	146	---NA---
comp11247_c0	1327	847	866	151	---NA---
comp11253_c0	1129	564	582	144	Tudor domain-containing 1
comp11254_c0	4481	2617	2641	141	PHD finger 20-like	GO:0005488	binding
comp11263_c0	815	765	788	150	---NA---
comp11265_c1	3297	1590	1615	148	RWD domain-containing 2A
comp11268_c0	2327	1846	1867	141	---NA---
comp11274_c0	2598	1678	1700	149	---NA---
comp11278_c0	8154	7083	7109	142	mediator of RNA polymerase II transcription subunit 13 isoform X1	GO:0001104;GO:0006357;GO:0016592	RNA polymerase II transcription cofactor activity;regulation of transcription from RNA polymerase II promoter;mediator complex
comp11279_c0	3642	1525	1545	150	ELKS Rab6-interacting CAST family member 1-like
comp11280_c0	1238	162	185	157	nuclear receptor-binding factor 2-like isoform
comp11286_c0	2362	1712	1732	146	kinetochore NDC80 homolog	GO:0000776;GO:0044763	kinetochore;single-organism cellular process
comp11287_c0	7088	6407	6427	154	---NA---
comp11295_c0	488	275	295	140	Lymphoid-restricted membrane
comp11296_c0	1618	1131	1153	143	NADH dehydrogenase [ubiquinone] complex assembly factor 7 homolog
comp11297_c0	1847	850	870	150	---NA---
comp11304_c0	4151	3915	3936	165	zinc finger 687 isoform X1
comp11305_c0	1562	1297	1317	142	---NA---
comp11307_c0	2987	2862	2881	146	transcription factor SPT20 homolog
comp11309_c0	1487	1205	1226	144	---NA---
comp11310_c0	2605	1709	1731	152	---NA---
comp11314_c0	927	720	741	162	Histone-lysine N-methyltransferase	GO:0008152;GO:0016740	metabolic process;transferase activity
comp11315_c0	999	340	361	146	---NA---
comp11319_c0	2003	269	289	151	1-phosphatidylinositol 4,5-bisphosphate phosphodiesterase classes I and II isoform X1	GO:0004435;GO:0004871;GO:0005509;GO:0005622;GO:0016042;GO:0035556	phosphatidylinositol phospholipase C activity;signal transducer activity;calcium ion binding;intracellular;lipid catabolic process;intracellular signal transduction
comp11321_c0	1423	795	815	143	---NA---
comp11324_c0	3674	2727	2749	141	---NA---
comp11327_c0	3990	3905	3926	144	histone lysine demethylase PHF8-like isoform X1
comp1133_c0	1328	715	738	144	---NA---
comp11333_c0	1808	303	324	141	ZZ-type zinc finger-containing 3
comp11338_c0	4184	2146	2166	147	---NA---
comp11339_c1	3603	3111	3132	142	hypothetical protein L798_05263, partial
comp11348_c0	854	95	116	141	---NA---
comp11353_c0	6326	2934	2955	157	sterol regulatory element-binding cleavage-activating	GO:0016020	membrane
comp11356_c0	1698	1669	1689	152	---NA---
comp11361_c0	1275	94	114	142	---NA---
comp11376_c0	8606	4013	4033	145	zinc finger 808-like	GO:0005488	binding
comp1138_c0	1776	1644	1665	145	actin-related arp2 3 complex subunit	GO:0005885;GO:0034314;GO:0051015	Arp2/3 protein complex;Arp2/3 complex-mediated actin nucleation;actin filament binding
comp1138_c1	2902	1263	1283	154	phosducin
comp11382_c0	1277	1060	1078	144	---NA---
comp11388_c0	3300	1494	1516	152	FERM domain-containing 4A
comp11389_c0	1690	838	862	143	---NA---
comp11391_c0	3758	3506	3527	152	---NA---
comp11396_c0	2553	1629	1650	144	aminopeptidase N	GO:0016787	hydrolase activity
comp11399_c1	612	487	508	149	---NA---
comp11400_c0	1074	739	760	170	---NA---
comp11403_c0	838	251	272	147	---NA---
comp11408_c0	3094	1111	1131	155	---NA---
comp11417_c0	4493	3177	3195	149	Bone morphogenetic receptor type-2	GO:0004674;GO:0005488;GO:0016310	protein serine/threonine kinase activity;binding;phosphorylation
comp11422_c0	1422	236	260	155	---NA---
comp11426_c0	554	424	445	141	---NA---
comp11428_c1	2027	688	707	145	DNA topoisomerase 2 isoform X2	GO:0003677;GO:0003918;GO:0005524;GO:0006265	DNA binding;DNA topoisomerase type II (ATP-hydrolyzing) activity;ATP binding;DNA topological change
comp11436_c0	5041	1068	1087	152	probable helicase with zinc finger domain	GO:0000166;GO:0004386;GO:0046872	nucleotide binding;helicase activity;metal ion binding
comp11438_c0	2993	1066	1087	144	---NA---
comp11442_c0	4418	4394	4417	141	Pyroglutamyl-peptidase 1
comp11447_c1	5254	3970	3992	147	Locomotion-related Hikaru genki
comp11450_c0	2025	573	595	143	---NA---
comp11451_c0	4953	865	888	150	E3 ubiquitin- ligase NRDP1	GO:0004842;GO:0008270;GO:0016567;GO:0016881;GO:0031386	ubiquitin-protein transferase activity;zinc ion binding;protein ubiquitination;acid-amino acid ligase activity;protein tag
comp11457_c1	1044	111	132	141	---NA---
comp11461_c0	3374	2500	2521	144	---NA---
comp11464_c0	4573	3595	3616	147	aladin-like
comp11465_c0	1640	1580	1601	140	---NA---
comp11466_c0	5369	1800	1823	142	Reticulocyte-binding 1
comp11469_c0	952	880	902	140	---NA---
comp11472_c0	1777	1446	1467	156	zinc finger 271-like
comp1148_c0	5839	3953	3974	149	Coiled-coil domain-containing 74B
comp11480_c0	1241	827	847	153	---NA---
comp11483_c0	7612	2925	2947	148	General transcription factor 3C polypeptide 1
comp11486_c0	3772	731	754	148	RCC1 and BTB domain-containing 1-like
comp11488_c0	2878	1058	1079	151	G patch domain-containing 1 homolog
comp115_c1	2187	406	428	144	---NA---
comp11500_c0	2656	1173	1195	150	---NA---
comp11507_c0	1843	977	997	143	---NA---
comp11526_c0	1650	1333	1353	141	---NA---
comp11534_c1	2062	1805	1827	151	endonuclease-reverse transcriptase
comp11538_c0	2321	250	269	152	---NA---
comp1154_c0	3459	633	654	154	DEK isoform X1	GO:0003677	DNA binding
comp11544_c0	1257	254	277	148	---NA---
comp11548_c0	822	268	291	168	---NA---
comp11551_c0	1397	818	837	155	---NA---
comp11562_c0	8017	1489	1513	150	son of sevenless	GO:0000786;GO:0003677;GO:0005089;GO:0005634;GO:0007264;GO:0035023;GO:0043547;GO:0046982	nucleosome;DNA binding;Rho guanyl-nucleotide exchange factor activity;nucleus;small GTPase mediated signal transduction;regulation of Rho protein signal transduction;positive regulation of GTPase activity;protein heterodimerization activity
comp11566_c0	5197	4500	4522	145	dynamin-binding -like
comp11573_c0	3456	1992	2014	158	Exonuclease 3 -5 domain-containing 1	GO:0004527;GO:0006139	exonuclease activity;nucleobase-containing compound metabolic process
comp1158_c0	3128	1980	1999	162	60 kDa heat shock mitochondrial	GO:0005524;GO:0005737;GO:0042026	ATP binding;cytoplasm;protein refolding
comp11585_c0	4003	910	932	146	---NA---
comp1159_c0	2637	532	553	147	V-type proton ATPase subunit C	GO:0015078;GO:0015991;GO:0033180	hydrogen ion transmembrane transporter activity;ATP hydrolysis coupled proton transport;proton-transporting V-type ATPase, V1 domain
comp1160_c0	2337	337	361	154	PTB domain-containing engulfment adapter 1-like
comp11605_c0	7235	5572	5594	150	Cyclic nucleotide-gated cation channel alpha-3	GO:0006810	transport
comp11607_c0	681	617	641	159	---NA---
comp11612_c0	906	180	202	150	ORF 633
comp11614_c0	1365	708	730	144	---NA---
comp11615_c0	8171	6021	6042	148	microtubule-associated serine threonine- kinase 3 isoform X1	GO:0000166;GO:0004672;GO:0016310;GO:0043167	nucleotide binding;protein kinase activity;phosphorylation;ion binding
comp11625_c0	1507	954	975	141	---NA---
comp1163_c1	6089	1089	1109	157	probable citrate synthase mitochondrial	GO:0004108;GO:0005759;GO:0005975;GO:0006099	citrate (Si)-synthase activity;mitochondrial matrix;carbohydrate metabolic process;tricarboxylic acid cycle
comp11632_c0	1127	488	508	146	---NA---
comp11634_c0	2827	1297	1316	147	---NA---
comp11636_c0	5564	1408	1431	142	dispatched
comp1164_c0	3335	1513	1535	142	ac transposable element-derived 4
comp11645_c0	15121	4130	4151	146	vacuolar sorting-associated 13D
comp11652_c0	1930	1173	1191	142	---NA---
comp11653_c0	709	26	47	151	---NA---
comp11656_c0	3008	2934	2956	142	dynein assembly factor axonemal
comp11669_c0	541	126	150	148	ER degradation-enhancing alpha-mannosidase-like 2
comp1167_c0	3128	2584	2604	142	---NA---
comp11670_c0	1506	837	858	146	---NA---
comp11673_c0	1314	470	492	142	---NA---
comp11679_c0	5258	189	210	155	rho guanine nucleotide exchange factor 18 isoform X1	GO:0009987;GO:0050794	cellular process;regulation of cellular process
comp1168_c0	1544	1053	1075	150	Esterase FE4	GO:0016787	hydrolase activity
comp11684_c0	1405	457	479	143	---NA---
comp11685_c1	2244	118	139	163	isxo2-like transposase domain
comp11691_c0	2423	1441	1460	163	---NA---
comp11692_c0	2513	1615	1634	151	hypothetical protein L798_03043
comp11698_c0	6085	116	136	140	Bloom syndrome homolog isoform X1	GO:0000166;GO:0006259;GO:0008026	nucleotide binding;DNA metabolic process;ATP-dependent helicase activity
comp11700_c0	381	216	242	156	---NA---
comp11704_c0	2323	2072	2092	144	PREDICTED: uncharacterized protein LOC100901375
comp11710_c1	1071	202	223	159	PREDICTED: uncharacterized protein LOC105560681, partial
comp11712_c1	1093	912	933	170	---NA---
comp11713_c0	8829	913	933	148	calmodulin-binding transcription activator 2 isoform X3
comp1172_c0	2643	1218	1239	147	Stress-induced-phospho 1
comp11725_c0	5907	1064	1086	150	protocadherin-15 isoform X1	GO:0005509;GO:0005886;GO:0007156;GO:0016021	calcium ion binding;plasma membrane;homophilic cell adhesion via plasma membrane adhesion molecules;integral component of membrane
comp11740_c0	3312	1544	1565	152	maternal tudor isoform X1
comp11743_c0	2038	1641	1661	140	---NA---
comp11745_c0	2931	2361	2382	147	---NA---
comp11755_c0	2583	365	391	141	Transposable element Tcb1
comp11759_c0	1246	49	69	140	splicing arginine serine-rich 15 isoform X1
comp11766_c0	726	629	651	150	---NA---
comp11769_c0	6438	1981	2001	146	spatacsin isoform X1
comp11772_c0	11792	449	471	140	crumbs isoform X1
comp11781_c0	4630	169	192	149	sodium leak channel non-selective	GO:0005244;GO:0005261;GO:0016021;GO:0034765;GO:0098655	voltage-gated ion channel activity;cation channel activity;integral component of membrane;regulation of ion transmembrane transport;cation transmembrane transport
comp11786_c0	897	75	98	166	---NA---
comp11787_c0	3989	1387	1409	150	---NA---
comp118_c0	1104	511	532	154	peptidyl-prolyl cis-trans isomerase	GO:0000413;GO:0003755;GO:0005737;GO:0006457;GO:0042277	protein peptidyl-prolyl isomerization;peptidyl-prolyl cis-trans isomerase activity;cytoplasm;protein folding;peptide binding
comp1180_c0	2969	635	655	159	kinase C and casein kinase substrate in neurons 2	GO:0016301;GO:0016310	kinase activity;phosphorylation
comp1181_c0	4510	4075	4096	144	ankyrin repeat domain-containing 32	GO:0006974;GO:0031334;GO:0031625;GO:0032403;GO:0034184;GO:0035861;GO:1990166;GO:2000781	cellular response to DNA damage stimulus;positive regulation of protein complex assembly;ubiquitin protein ligase binding;protein complex binding;positive regulation of maintenance of mitotic sister chromatid cohesion;site of double-strand break;protein localization to site of double-strand break;positive regulation of double-strand break repair
comp1181_c1	1567	1186	1207	144	TSSC4
comp11817_c0	3801	1543	1564	154	importin-9 isoform X1	GO:0005635;GO:0005829;GO:0006610;GO:0008536;GO:0008565;GO:0016020;GO:0042254;GO:0042393;GO:0042991;GO:0050821	nuclear envelope;cytosol;ribosomal protein import into nucleus;Ran GTPase binding;protein transporter activity;membrane;ribosome biogenesis;histone binding;transcription factor import into nucleus;protein stabilization
comp11819_c0	331	28	51	144	---NA---
comp11829_c0	2475	800	827	140	CTL 2 isoform X1
comp11830_c0	2245	1882	1903	153	DNA primase large subunit	GO:0003899;GO:0006260;GO:0051536	DNA-directed 5'-3' RNA polymerase activity;DNA replication;iron-sulfur cluster binding
comp11837_c0	1073	74	94	143	---NA---
comp11838_c0	5842	4981	5002	145	Mediator of DNA damage checkpoint 1
comp11839_c1	1876	60	82	144	cyclic GMP-AMP synthase-like
comp11841_c0	671	634	656	143	---NA---
comp11843_c0	1362	1328	1350	141	histidine methyltransferase 1 homolog
comp11844_c0	1910	1194	1216	148	---NA---
comp11857_c0	643	270	291	158	---NA---
comp11858_c1	1842	312	333	155	---NA---
comp11866_c0	1633	1466	1484	149	charybde-like
comp11867_c0	2027	836	859	146	---NA---
comp11868_c0	652	118	139	141	epidermal growth factor receptor substrate 15 homolog isoform X1
comp1187_c0	2045	913	934	144	T-complex 1 subunit alpha	GO:0005524;GO:0005737;GO:0006457;GO:0051082	ATP binding;cytoplasm;protein folding;unfolded protein binding
comp11873_c0	1473	239	261	141	---NA---
comp11879_c0	337	38	59	146	---NA---
comp1188_c0	1986	93	112	153	hypothetical protein g.24756
comp1188_c1	448	368	389	143	---NA---
comp11882_c0	3678	506	527	144	---NA---
comp11886_c0	3493	3057	3081	149	methylthioribose-1-phosphate isomerase	GO:0005634;GO:0005737;GO:0019284;GO:0019509;GO:0046523	nucleus;cytoplasm;L-methionine salvage from S-adenosylmethionine;L-methionine salvage from methylthioadenosine;S-methyl-5-thioribose-1-phosphate isomerase activity
comp11887_c0	2455	1553	1573	152	heparanase-like isoform X1
comp1189_c0	3495	1152	1171	142	Shroom
comp11892_c0	2864	1234	1257	151	nucleolar MIF4G domain-containing 1	GO:0003723	RNA binding
comp119_c0	3065	2983	3004	151	arrestin homolog	GO:0007165	signal transduction
comp1190_c0	7803	1832	1852	151	FK506-binding 59 isoform X1	GO:0006457	protein folding
comp11901_c0	4112	4009	4029	170	glutamyl-tRNA(Gln) amidotransferase subunit mitochondrial	GO:0005524;GO:0005739;GO:0016740;GO:0030956;GO:0032543;GO:0050567;GO:0070681	ATP binding;mitochondrion;transferase activity;glutamyl-tRNA(Gln) amidotransferase complex;mitochondrial translation;glutaminyl-tRNA synthase (glutamine-hydrolyzing) activity;glutaminyl-tRNAGln biosynthesis via transamidation
comp11902_c0	3421	1172	1194	151	mediator of RNA polymerase II transcription subunit 26	GO:0005089;GO:0005622;GO:0035023;GO:0035556;GO:0043547	Rho guanyl-nucleotide exchange factor activity;intracellular;regulation of Rho protein signal transduction;intracellular signal transduction;positive regulation of GTPase activity
comp11903_c0	6455	3193	3213	154	Trafficking particle complex subunit 10
comp11911_c0	8327	1566	1590	140	---NA---
comp11914_c0	1293	754	774	150	DNA replication complex GINS PSF3
comp11918_c0	4959	1790	1811	146	Down syndrome cell adhesion molecule Dscam2
comp11919_c0	5424	3111	3135	147	DNA-binding RFX2 isoform X1
comp11936_c0	4504	4249	4272	151	---NA---
comp11942_c0	3707	2214	2237	154	transcription initiation factor TFIID subunit 3 isoform X1
comp11943_c0	3325	1593	1614	155	delta(14)-sterol reductase
comp11949_c0	1893	1299	1319	141	poly [ADP-ribose] polymerase 11	GO:0016740	transferase activity
comp11953_c0	1575	547	568	152	zinc finger 558	GO:0005488	binding
comp11957_c0	5094	4774	4794	143	glutamate ionotropic kainate 2	GO:0004970;GO:0005234;GO:0016021;GO:0030054;GO:0034220;GO:0035235;GO:0045211	ionotropic glutamate receptor activity;extracellular-glutamate-gated ion channel activity;integral component of membrane;cell junction;ion transmembrane transport;ionotropic glutamate receptor signaling pathway;postsynaptic membrane
comp11963_c0	2551	1031	1051	144	aldehyde dimeric NADP-preferring isoform X2	GO:0004028;GO:0004029;GO:0004030;GO:0006081;GO:0016021;GO:0055114	3-chloroallyl aldehyde dehydrogenase activity;aldehyde dehydrogenase (NAD) activity;aldehyde dehydrogenase [NAD(P)+] activity;cellular aldehyde metabolic process;integral component of membrane;oxidation-reduction process
comp11966_c0	5129	1305	1327	140	dual specificity tyrosine-phosphorylation-regulated kinase 2-like	GO:0004674;GO:0005524;GO:0006468	protein serine/threonine kinase activity;ATP binding;protein phosphorylation
comp11977_c0	2919	2520	2541	155	villin-1-like isoform X1	GO:0005488;GO:0007010;GO:0044763	binding;cytoskeleton organization;single-organism cellular process
comp11979_c0	440	402	422	141	---NA---
comp11989_c0	446	35	57	143	---NA---
comp1199_c0	3558	478	500	146	titin isoform X1
comp11991_c1	472	8	28	148	---NA---
comp11992_c0	1088	979	1000	140	---NA---
comp11995_c0	2239	1899	1920	145	---NA---
comp120_c0	1099	855	876	143	RNA-binding squid	GO:0000166;GO:0003676	nucleotide binding;nucleic acid binding
comp12001_c1	3609	2347	2366	147	---NA---
comp12002_c0	5651	4533	4554	140	anaphase-promoting complex subunit 1
comp12005_c0	580	222	244	143	---NA---
comp12006_c0	423	26	45	144	---NA---
comp12007_c0	3979	347	368	143	ubiquitin carboxyl-terminal hydrolase 31-like	GO:0006508;GO:0044267	proteolysis;cellular protein metabolic process
comp12011_c0	2113	251	271	142	---NA---
comp12012_c0	2831	642	662	140	calcium-responsive transcription factor isoform X1
comp12013_c0	3086	1798	1819	150	major facilitator superfamily domain-containing 12-like	GO:0016021	integral component of membrane
comp12018_c0	3585	2305	2326	149	hypothetical protein, partial
comp1202_c0	6717	148	169	156	26S proteasome non-ATPase regulatory subunit 2	GO:0000502;GO:0030234;GO:0042176;GO:0050790	proteasome complex;enzyme regulator activity;regulation of protein catabolic process;regulation of catalytic activity
comp12020_c0	1411	439	460	160	---NA---
comp12021_c0	743	575	596	164	Esterase FE4	GO:0016787	hydrolase activity
comp12032_c0	4170	3980	4001	147	reverse ribonuclease
comp12038_c0	2253	42	63	140	histone acetyltransferase KAT6B	GO:0006325;GO:0016747;GO:0043229;GO:0046872	chromatin organization;transferase activity, transferring acyl groups other than amino-acyl groups;intracellular organelle;metal ion binding
comp12040_c0	1671	956	976	162	Mitochondrial dicarboxylate carrier	GO:0006810;GO:0016021	transport;integral component of membrane
comp12046_c0	4054	2385	2406	149	unconventional myosin-Ie-like	GO:0003774;GO:0005524;GO:0016459	motor activity;ATP binding;myosin complex
comp12048_c0	1093	708	729	142	angiopoietin-4 isoform X2
comp1205_c1	8806	6425	6446	154	hypothetical protein L798_09949, partial
comp1206_c0	2655	1915	1935	149	sodium-coupled monocarboxylate transporter 1	GO:0006810;GO:0016020	transport;membrane
comp12061_c0	2522	557	579	143	diphthine--ammonia ligase
comp12062_c0	8346	1489	1508	142	proteoglycan 4-like isoform X1
comp12068_c0	3986	1129	1151	155	melted isoform X1
comp1207_c0	882	701	721	147	RNA-binding 8A	GO:0003723;GO:0005524;GO:0005737;GO:0006397;GO:0008380;GO:0016607;GO:0016787;GO:0030163;GO:0051028	RNA binding;ATP binding;cytoplasm;mRNA processing;RNA splicing;nuclear speck;hydrolase activity;protein catabolic process;mRNA transport
comp12079_c0	3781	2095	2117	151	---NA---
comp12082_c0	3557	2981	3000	144	N-acetylglucosamine-1-phosphotransferase subunits alpha beta isoform X2
comp1209_c1	3970	3861	3882	141	DNA RNA-binding KIN17	GO:0003690;GO:0005634;GO:0006260;GO:0006974	double-stranded DNA binding;nucleus;DNA replication;cellular response to DNA damage stimulus
comp12102_c0	701	332	353	148	---NA---
comp12106_c0	2889	333	354	143	---NA---
comp12111_c0	780	597	620	146	---NA---
comp12115_c0	613	503	525	151	DN cadherin	GO:0004022;GO:0005509;GO:0005886;GO:0007156;GO:0016021;GO:0055114	alcohol dehydrogenase (NAD) activity;calcium ion binding;plasma membrane;homophilic cell adhesion via plasma membrane adhesion molecules;integral component of membrane;oxidation-reduction process
comp12117_c0	3654	1190	1210	146	Suppressor of cytokine signaling 7
comp12121_c0	5202	2652	2673	144	ATP-dependent RNA helicase DHX57	GO:0097159;GO:1901363	organic cyclic compound binding;heterocyclic compound binding
comp12128_c0	2224	212	231	152	tigger transposable element-derived 2-like
comp12130_c0	1345	695	715	144	---NA---
comp12131_c0	2792	909	930	142	jim lovell isoform X5	GO:0003677	DNA binding
comp12133_c0	410	234	255	142	titin isoform X1	GO:0005615;GO:0006508;GO:0008233	extracellular space;proteolysis;peptidase activity
comp1214_c0	2686	2047	2068	143	alpha-N-acetylgalactosaminidase	GO:0004553;GO:0005975	hydrolase activity, hydrolyzing O-glycosyl compounds;carbohydrate metabolic process
comp12141_c0	5036	471	492	148	gastrula zinc finger -like
comp12144_c0	1701	1001	1022	140	O-linked-mannose beta-1,4-N-acetylglucosaminyltransferase 2	GO:0044763	single-organism cellular process
comp12159_c0	4786	800	821	153	Telomerase reverse
comp1216_c0	3282	2904	2925	157	nuclease HARBI1
comp12160_c0	2101	573	594	151	---NA---
comp12175_c0	730	664	685	142	---NA---
comp12176_c0	1615	805	825	145	---NA---
comp1218_c2	2478	1912	1933	149	Peroxisomal biogenesis factor 19
comp12180_c0	1777	1678	1699	143	---NA---
comp12191_c0	2180	353	371	146	Origin recognition complex subunit 5	GO:0005634;GO:0044427	nucleus;chromosomal part
comp12200_c0	1587	874	895	143	---NA---
comp12206_c0	4757	2823	2844	151	---NA---
comp12207_c0	4132	1373	1394	157	zinc finger 155 isoform X1
comp1221_c3	2754	2353	2374	151	Cytosolic endo-beta-N-acetylglucosaminidase
comp12213_c0	4147	3562	3583	162	ATPase family AAA domain-containing 5
comp12222_c0	2964	2496	2519	141	---NA---
comp1223_c0	1930	1391	1412	142	Eukaryotic initiation factor 4A-III	GO:0003743;GO:0004386;GO:0005524;GO:0006413	translation initiation factor activity;helicase activity;ATP binding;translational initiation
comp12238_c0	3309	473	493	165	72 kDa inositol polyphosphate 5-phosphatase isoform X2	GO:0016020	membrane
comp12241_c0	1962	1359	1383	147	---NA---
comp1225_c0	2086	1305	1326	154	Pentatricopeptide repeat-containing 2
comp1225_c1	666	292	314	155	---NA---
comp1225_c2	9149	3326	3347	151	WASH complex subunit FAM21-like isoform X3
comp12258_c0	1240	357	378	140	methylated-DNA-- -cysteine methyltransferase-like	GO:0006281;GO:0008168	DNA repair;methyltransferase activity
comp1226_c1	1617	478	500	158	---NA---
comp12266_c0	1861	260	279	149	Alkaline ceramidase	GO:0006672;GO:0016021;GO:0016811	ceramide metabolic process;integral component of membrane;hydrolase activity, acting on carbon-nitrogen (but not peptide) bonds, in linear amides
comp12274_c0	1549	1015	1034	154	transmembrane 241 isoform X1	GO:0016020	membrane
comp12278_c1	375	230	255	152	---NA---
comp12279_c0	3080	2120	2141	140	period
comp12281_c0	532	259	282	157	---NA---
comp12283_c0	6906	6404	6425	150	jagged-1b isoform X2	GO:0005488;GO:0007154;GO:0016021;GO:0044767;GO:0050794	binding;cell communication;integral component of membrane;single-organism developmental process;regulation of cellular process
comp12285_c0	3149	2808	2832	153	---NA---
comp12287_c0	1736	630	651	145	---NA---
comp1229_c0	6440	1508	1530	140	hypothetical protein g.9907
comp12293_c0	4591	250	271	141	BTB POZ domain-containing 7 isoform X1
comp12294_c1	3526	1974	1994	145	---NA---
comp123_c0	1033	956	977	142	60S ribosomal L27	GO:0003735;GO:0005840;GO:0006412	structural constituent of ribosome;ribosome;translation
comp1230_c0	1298	1249	1270	142	l(2)37Cc	GO:0016020	membrane
comp12303_c0	2397	877	901	151	Actin-related 5	GO:0006281;GO:0006355;GO:0031011	DNA repair;regulation of transcription, DNA-templated;Ino80 complex
comp12308_c0	3226	1056	1075	153	---NA---
comp12318_c0	1360	1262	1282	149	Growth factor receptor-bound 2
comp1232_c0	3947	1788	1808	140	beta-1,4-glucuronyltransferase 1-like
comp12320_c0	613	399	420	146	---NA---
comp12328_c0	6154	264	286	160	---NA---
comp12329_c0	5477	3389	3409	145	cation-independent mannose-6-phosphate receptor
comp12330_c0	3354	3310	3332	146	---NA---
comp12337_c0	1778	1053	1074	150	---NA---
comp12340_c0	1913	308	331	157	probable glutamate--tRNA mitochondrial	GO:0000049;GO:0004818;GO:0005524;GO:0005737;GO:0006424	tRNA binding;glutamate-tRNA ligase activity;ATP binding;cytoplasm;glutamyl-tRNA aminoacylation
comp12342_c0	2198	1236	1256	143	mitochondrial transcription termination factor 5	GO:0044260;GO:0090304;GO:0097159;GO:1901363	cellular macromolecule metabolic process;nucleic acid metabolic process;organic cyclic compound binding;heterocyclic compound binding
comp12345_c0	2816	2103	2125	141	---NA---
comp12348_c0	5590	468	489	164	Docking 3	GO:0005158;GO:0046872	insulin receptor binding;metal ion binding
comp12354_c0	3634	903	925	143	probable 2-oxoglutarate dehydrogenase E1 component DHKTD1 mitochondrial	GO:0004591;GO:0006099;GO:0030976	oxoglutarate dehydrogenase (succinyl-transferring) activity;tricarboxylic acid cycle;thiamine pyrophosphate binding
comp12361_c0	1188	675	696	152	---NA---
comp12364_c1	1764	126	144	143	---NA---
comp12367_c0	675	490	510	140	---NA---
comp12370_c0	630	20	40	150	---NA---
comp12373_c0	6560	1388	1409	150	serine arginine repetitive matrix 2	GO:0016020	membrane
comp12377_c0	3017	2368	2388	154	---NA---
comp12378_c0	1713	923	951	144	DNA-directed RNA polymerase III subunit RPC1	GO:0003677;GO:0003899;GO:0006351	DNA binding;DNA-directed 5'-3' RNA polymerase activity;transcription, DNA-templated
comp12381_c0	1248	892	913	149	PREDICTED: uncharacterized protein LOC108669816 isoform X4
comp12385_c0	790	510	530	162	cytochrome P450	GO:0004497;GO:0005506;GO:0005783;GO:0016705;GO:0020037;GO:0044422;GO:0044425;GO:0055114	monooxygenase activity;iron ion binding;endoplasmic reticulum;oxidoreductase activity, acting on paired donors, with incorporation or reduction of molecular oxygen;heme binding;organelle part;membrane part;oxidation-reduction process
comp12389_c0	3442	666	687	154	coiled-coil domain-containing 186 isoform X1
comp12390_c0	3099	3059	3080	153	HMG box-containing 4
comp124_c0	1627	466	489	145	MD-2-related lipid-recognition -like
comp1240_c0	2210	734	754	158	Tubulin-specific chaperone C	GO:0009987	cellular process
comp12408_c0	2284	32	52	147	PREDICTED: uncharacterized protein LOC105940582
comp12409_c0	1487	863	883	140	---NA---
comp1241_c0	5409	2918	2939	141	DNA topoisomerase mitochondrial isoform X1	GO:0003677;GO:0003917;GO:0003918;GO:0005694;GO:0006265	DNA binding;DNA topoisomerase type I activity;DNA topoisomerase type II (ATP-hydrolyzing) activity;chromosome;DNA topological change
comp12410_c0	1350	552	572	142	cyclin-T isoform X1	GO:0006355;GO:0019901	regulation of transcription, DNA-templated;protein kinase binding
comp12414_c0	6119	3458	3479	143	RNA-directed DNA polymerase from mobile element jockey-like
comp1242_c0	1846	1516	1537	154	nap
comp12423_c0	6182	5706	5727	151	Sodium potassium calcium exchanger Nckx30C	GO:0016021;GO:0055085	integral component of membrane;transmembrane transport
comp1243_c0	1663	1253	1274	164	---NA---
comp12453_c0	4379	2983	3004	150	Helicase POLQ-like	GO:0016787;GO:0097159;GO:1901363	hydrolase activity;organic cyclic compound binding;heterocyclic compound binding
comp12461_c0	2244	1669	1690	148	---NA---
comp12462_c0	2410	607	630	159	Actin-related 8	GO:0006338;GO:0031011	chromatin remodeling;Ino80 complex
comp12464_c0	588	506	527	152	---NA---
comp12465_c0	1249	812	837	151	---NA---
comp12466_c0	515	129	151	145	---NA---
comp12473_c0	650	342	363	162	---NA---
comp1248_c0	1125	987	1009	162	Proteasome subunit alpha type-5	GO:0004298;GO:0005634;GO:0005737;GO:0006511;GO:0019773	threonine-type endopeptidase activity;nucleus;cytoplasm;ubiquitin-dependent protein catabolic process;proteasome core complex, alpha-subunit complex
comp12487_c0	3998	2151	2172	147	endonuclease-reverse transcriptase
comp12492_c0	5791	3839	3859	149	Down syndrome cell adhesion molecule Dscam2
comp125_c1	2073	1622	1642	151	Actin-related 2 3 complex subunit 5	GO:0005885;GO:0034314	Arp2/3 protein complex;Arp2/3 complex-mediated actin nucleation
comp12500_c0	2212	1966	1987	142	halfway isoform X1
comp12510_c0	4883	1170	1190	141	DNA mismatch repair Msh6	GO:0006974;GO:0097159;GO:1901363	cellular response to DNA damage stimulus;organic cyclic compound binding;heterocyclic compound binding
comp12527_c0	3415	328	348	146	---NA---
comp12528_c0	1470	1344	1366	143	---NA---
comp12539_c0	5252	3640	3662	143	serine threonine- kinase Warts	GO:0004674;GO:0005524;GO:0005622;GO:0006468;GO:0007067;GO:0035329	protein serine/threonine kinase activity;ATP binding;intracellular;protein phosphorylation;mitotic nuclear division;hippo signaling
comp12541_c0	1436	37	59	160	endonuclease-reverse transcriptase	GO:0003824;GO:0090304	catalytic activity;nucleic acid metabolic process
comp12549_c0	2016	883	905	147	histone-lysine N-methyltransferase SETMAR-like
comp1255_c0	1640	168	190	153	phosphatidate phosphatase LPIN3 isoform X3
comp12554_c0	4771	4696	4716	148	piggyBac transposable element-derived 4-like
comp12560_c0	2281	1781	1803	159	---NA---
comp12561_c0	1419	195	215	153	---NA---
comp12563_c0	2619	1987	2008	146	---NA---
comp12570_c0	1095	736	755	142	ecdysone-induced 78C	GO:0003707;GO:0004887;GO:0005634;GO:0006351;GO:0006355;GO:0008270;GO:0030522;GO:0043401;GO:0043565	steroid hormone receptor activity;thyroid hormone receptor activity;nucleus;transcription, DNA-templated;regulation of transcription, DNA-templated;zinc ion binding;intracellular receptor signaling pathway;steroid hormone mediated signaling pathway;sequence-specific DNA binding
comp12572_c0	1631	169	188	141	---NA---
comp12575_c0	2363	733	754	143	probable cytochrome P450 6a14
comp12577_c0	1504	942	964	149	---NA---
comp12578_c0	1691	1380	1400	146	---NA---
comp12582_c0	2496	2280	2302	147	hypothetical protein L798_02197	GO:0016020	membrane
comp12584_c0	576	111	134	140	BCL-6 corepressor
comp12585_c0	2046	1194	1217	150	Amino acid transporter	GO:0003333;GO:0003824;GO:0015171;GO:0016021	amino acid transmembrane transport;catalytic activity;amino acid transmembrane transporter activity;integral component of membrane
comp1259_c0	1328	480	501	143	succinate dehydrogenase [ubiquinone] cytochrome b small mitochondrial	GO:0016020	membrane
comp12598_c0	2544	1755	1776	140	---NA---
comp126_c0	758	636	657	164	60S ribosomal L23	GO:0003735;GO:0005840;GO:0006412	structural constituent of ribosome;ribosome;translation
comp126_c1	3140	1709	1729	143	---NA---
comp12605_c0	1114	837	858	146	cell division control 6 homolog	GO:0005524;GO:0006270;GO:0051301	ATP binding;DNA replication initiation;cell division
comp12607_c0	875	177	200	146	RNA-directed DNA polymerase from transposon	GO:0016740	transferase activity
comp12609_c0	1679	800	821	151	---NA---
comp12614_c0	1592	974	994	148	Bifunctional NCOAT
comp1263_c0	2215	2131	2151	143	Transcription elongation factor SPT4	GO:0003746;GO:0005634;GO:0006351;GO:0006414;GO:0008270;GO:0032786	translation elongation factor activity;nucleus;transcription, DNA-templated;translational elongation;zinc ion binding;positive regulation of DNA-templated transcription, elongation
comp12630_c0	4506	3723	3744	160	---NA---
comp12633_c0	757	732	757	150	---NA---
comp12642_c0	2055	179	203	147	---NA---
comp12646_c0	3651	2292	2311	144	hypothetical protein RF55_17518
comp12647_c0	1664	721	743	158	histone-lysine N-methyltransferase SETMAR-like
comp12651_c0	1394	640	661	141	---NA---
comp12658_c0	3125	2085	2105	158	Kelch-like ECH-associated 1	GO:0016567;GO:0031463	protein ubiquitination;Cul3-RING ubiquitin ligase complex
comp12659_c0	4142	986	1007	160	RING finger 207-like isoform X1	GO:0046872	metal ion binding
comp12664_c0	3196	2831	2852	148	voltage-dependent calcium channel subunit alpha-2 delta-3 isoform X1
comp12677_c0	3068	1446	1466	150	reverse ribonuclease
comp12682_c0	5682	3329	3352	150	Regulation of nuclear pre-mRNA domain-containing 2
comp12685_c0	1288	892	917	154	---NA---
comp12696_c0	742	481	502	162	---NA---
comp127_c0	1206	990	1011	156	40S ribosomal S10-like	GO:0005840	ribosome
comp12710_c0	3205	1512	1530	147	Peroxisomal N(1)-acetyl-spermine spermidine oxidase	GO:0016020;GO:0016491;GO:0055114	membrane;oxidoreductase activity;oxidation-reduction process
comp12714_c0	4289	2311	2332	157	band 4A isoform X1	GO:0005856	cytoskeleton
comp12725_c0	353	311	332	152	neuroligin-1 isoform X1	GO:0016021	integral component of membrane
comp1273_c0	1390	1072	1093	141	PAT1 homolog 1
comp12731_c1	4088	2051	2073	148	Transposable element Tcb1	GO:0005488	binding
comp12737_c0	621	264	286	143	---NA---
comp12742_c0	393	298	320	144	---NA---
comp12755_c0	4737	3674	3695	150	---NA---
comp12756_c2	1960	1218	1238	152	laccase-1-like
comp12759_c0	4369	1937	1962	143	DNA topoisomerase 2-binding 1
comp1276_c0	1705	530	553	153	NEDD8-conjugating enzyme Ubc12	GO:0005524;GO:0016874	ATP binding;ligase activity
comp12760_c0	2110	1284	1305	142	---NA---
comp12760_c1	1030	398	418	143	bric-a-brac 1	GO:0046872	metal ion binding
comp12762_c1	1694	325	344	148	Histone-lysine N-methyltransferase	GO:0016020;GO:0016740	membrane;transferase activity
comp12764_c0	690	4	25	140	---NA---
comp1277_c0	3028	918	937	152	cysteine and histidine-rich 1 homolog	GO:0004842;GO:0008270;GO:0016567	ubiquitin-protein transferase activity;zinc ion binding;protein ubiquitination
comp128_c0	2596	725	744	145	phenoloxidase 2-like	GO:0016491;GO:0046872;GO:0055114	oxidoreductase activity;metal ion binding;oxidation-reduction process
comp12802_c0	3575	3037	3057	145	---NA---
comp12803_c0	614	233	254	140	---NA---
comp12805_c0	4716	3195	3216	148	R3H domain-containing 1 isoform X1	GO:0005488	binding
comp12815_c0	5833	3799	3821	141	polycomb group Psc-like
comp12819_c0	4027	502	524	141	Tubby-related 4	GO:0005622;GO:0035556	intracellular;intracellular signal transduction
comp12822_c0	1690	1025	1047	140	---NA---
comp12828_c0	1538	901	925	158	---NA---
comp12835_c0	2551	1545	1565	151	---NA---
comp1284_c0	3319	173	195	150	ethanolamine-phosphate cytidylyltransferase isoform X1	GO:0009058;GO:0016779	biosynthetic process;nucleotidyltransferase activity
comp1285_c0	2905	1546	1566	149	Prolyl 4-hydroxylase subunit alpha-2	GO:0004656;GO:0005506;GO:0005783;GO:0016702;GO:0019511;GO:0031418;GO:0055114	procollagen-proline 4-dioxygenase activity;iron ion binding;endoplasmic reticulum;oxidoreductase activity, acting on single donors with incorporation of molecular oxygen, incorporation of two atoms of oxygen;peptidyl-proline hydroxylation;L-ascorbic acid binding;oxidation-reduction process
comp12856_c0	1612	971	996	154	---NA---
comp12858_c0	865	511	533	146	---NA---
comp12862_c0	1973	27	49	140	intraflagellar transport 57 homolog
comp12873_c0	1902	1659	1680	142	nuclease HARBI1
comp12877_c0	8647	5895	5916	143	intraflagellar transport 122 homolog	GO:0005737;GO:0005856;GO:0005929;GO:0007275;GO:0030991;GO:0035721;GO:0045879;GO:0061512	cytoplasm;cytoskeleton;cilium;multicellular organism development;intraciliary transport particle A;intraciliary retrograde transport;negative regulation of smoothened signaling pathway;protein localization to cilium
comp12881_c0	1607	312	336	150	tigger transposable element-derived 1-like
comp12887_c0	1620	100	121	142	---NA---
comp12889_c0	2568	648	671	144	bicaudal D-related homolog
comp1289_c0	4737	2439	2463	155	Ubiquitin-like modifier-activating enzyme 1	GO:0005524;GO:0006464;GO:0008641	ATP binding;cellular protein modification process;small protein activating enzyme activity
comp129_c0	921	793	815	145	40S ribosomal S3	GO:0003723;GO:0003735;GO:0006412;GO:0015935	RNA binding;structural constituent of ribosome;translation;small ribosomal subunit
comp1290_c0	7129	5463	5485	147	myb-binding 1A
comp12903_c0	540	460	481	140	uncharacterized protein LOC110382446
comp12913_c0	2152	686	707	151	---NA---
comp12921_c1	4165	1248	1271	157	Brain tumor	GO:0005622;GO:0008270	intracellular;zinc ion binding
comp12922_c0	2681	634	654	142	mediator of rna polymerase ii transcription subunit
comp12923_c0	2304	1258	1279	151	---NA---
comp12928_c0	9176	7359	7380	146	serine- kinase ATM isoform X1	GO:0006974;GO:0016740;GO:0044238;GO:0044260	cellular response to DNA damage stimulus;transferase activity;primary metabolic process;cellular macromolecule metabolic process
comp12936_c0	6351	3213	3236	151	ral GTPase-activating subunit alpha-1 isoform X5	GO:0005096;GO:0043547;GO:0051056	GTPase activator activity;positive regulation of GTPase activity;regulation of small GTPase mediated signal transduction
comp1294_c0	7826	747	771	163	lysine-specific demethylase lid isoform X1	GO:0046872	metal ion binding
comp12940_c0	858	531	554	148	---NA---
comp12943_c0	6453	1189	1209	152	Dedicator of cytokinesis	GO:0065007	biological regulation
comp12944_c0	1142	1060	1080	150	---NA---
comp12948_c2	852	251	270	148	---NA---
comp12949_c0	755	660	683	144	---NA---
comp1295_c0	497	20	41	145	---NA---
comp12953_c0	2574	986	1007	148	TAF5-like RNA polymerase II p300 CBP-associated factor-associated factor 65 kDa subunit 5L
comp12962_c0	5822	473	497	160	-type and C3HC4-type zinc finger-containing 1	GO:0016021	integral component of membrane
comp12987_c0	1188	187	210	154	---NA---
comp12992_c0	2916	2469	2490	140	---NA---
comp130_c0	805	274	295	153	60S ribosomal L11	GO:0003735;GO:0005840;GO:0006412	structural constituent of ribosome;ribosome;translation
comp1300_c0	2386	1567	1587	142	polyadenylate-binding -interacting 2
comp13000_c0	2154	1905	1925	141	---NA---
comp13004_c0	1364	243	265	152	---NA---
comp13005_c0	1121	373	394	155	snRNA-activating complex subunit 1
comp13011_c0	434	86	107	142	Histone-lysine N-methyltransferase	GO:0008168;GO:0016021;GO:0032259	methyltransferase activity;integral component of membrane;methylation
comp13013_c0	2210	1400	1421	147	permease of the major facilitator superfamily	GO:0005886;GO:0006820;GO:0016021;GO:0022857;GO:0055085	plasma membrane;anion transport;integral component of membrane;transmembrane transporter activity;transmembrane transport
comp13015_c0	667	535	558	147	---NA---
comp1302_c0	2865	469	491	152	26S proteasome non-ATPase regulatory subunit 7	GO:0000502	proteasome complex
comp13020_c0	394	176	195	140	---NA---
comp13023_c0	2394	182	204	146	---NA---
comp13024_c0	3553	3409	3431	146	WD repeat-containing 35
comp1304_c0	1694	459	480	151	Alpha-2-macroglobulin receptor-associated	GO:0005783;GO:0008201;GO:0050750	endoplasmic reticulum;heparin binding;low-density lipoprotein particle receptor binding
comp13045_c0	1682	885	905	146	---NA---
comp13048_c0	394	226	248	160	---NA---
comp13052_c0	701	586	607	148	---NA---
comp13053_c0	3160	2503	2527	147	---NA---
comp13057_c0	1716	1095	1118	148	---NA---
comp13059_c0	1422	1257	1279	147	Cell surface glyco	GO:0016021	integral component of membrane
comp13061_c0	3263	924	945	167	uncharacterized protein LOC105685815
comp13065_c0	730	309	332	142	---NA---
comp1307_c1	1675	543	563	170	---NA---
comp13073_c0	839	672	696	147	---NA---
comp13075_c0	4821	3863	3884	144	---NA---
comp13081_c0	4392	2750	2771	148	lap1 isoform X1
comp13087_c0	2686	1441	1462	160	zinc finger homeobox 3 isoform X1	GO:0005634;GO:0006355;GO:0008270;GO:0043565	nucleus;regulation of transcription, DNA-templated;zinc ion binding;sequence-specific DNA binding
comp1309_c0	8090	1079	1100	148	kinesin heavy chain isoform X1	GO:0003777;GO:0005524;GO:0005874;GO:0007018;GO:0008017	microtubule motor activity;ATP binding;microtubule;microtubule-based movement;microtubule binding
comp13103_c0	2471	1392	1413	149	nose resistant to fluoxetine 6-like isoform X1
comp13108_c0	2078	1540	1561	152	TGF-beta-activated kinase 1 and MAP3K7-binding 1-like	GO:0004722;GO:0006470;GO:0016301;GO:0016310	protein serine/threonine phosphatase activity;protein dephosphorylation;kinase activity;phosphorylation
comp13112_c0	5362	2862	2884	151	hypothetical protein L798_08429, partial
comp13112_c1	554	359	380	142	---NA---
comp13116_c0	3173	3137	3160	150	RNA-directed DNA polymerase from mobile element jockey-like
comp13119_c0	3662	385	405	140	probable cytochrome P450 CYP44	GO:0016491;GO:0046872	oxidoreductase activity;metal ion binding
comp1312_c0	1455	1215	1239	158	transcription initiation factor IIA subunit 2	GO:0003743;GO:0005672;GO:0006355;GO:0006367;GO:0006413	translation initiation factor activity;transcription factor TFIIA complex;regulation of transcription, DNA-templated;transcription initiation from RNA polymerase II promoter;translational initiation
comp13120_c1	1678	1498	1520	150	---NA---
comp1314_c0	4936	2792	2814	152	2-oxoglutarate mitochondrial isoform X1	GO:0004591;GO:0006099;GO:0030976	oxoglutarate dehydrogenase (succinyl-transferring) activity;tricarboxylic acid cycle;thiamine pyrophosphate binding
comp1315_c0	1867	9	33	141	COMM domain-containing 4
comp13151_c0	4839	3639	3660	156	---NA---
comp1316_c0	10614	9368	9388	141	MFS-type transporter SLC18B1-like	GO:0016020	membrane
comp13161_c0	937	391	410	153	---NA---
comp13171_c0	7622	3992	4013	156	guanine nucleotide-releasing factor 2 isoform X1
comp13178_c0	5921	3727	3747	157	---NA---
comp13194_c0	399	329	353	142	---NA---
comp13196_c0	4996	735	759	142	argonaute-3	GO:0003676	nucleic acid binding
comp13197_c0	4147	2862	2884	145	---NA---
comp13201_c0	10459	2770	2790	140	---NA---
comp13207_c0	434	292	313	156	---NA---
comp13209_c1	3502	2914	2934	162	---NA---
comp13212_c0	1525	1204	1225	145	---NA---
comp1322_c0	3906	1979	2000	156	solute carrier family facilitated glucose transporter member 1-like isoform X4	GO:0008643;GO:0016021;GO:0022891;GO:0055085	carbohydrate transport;integral component of membrane;substrate-specific transmembrane transporter activity;transmembrane transport
comp13222_c0	2263	1404	1424	154	paired box and transposase domain containing
comp13230_c0	1944	33	54	140	---NA---
comp13234_c0	3339	1078	1097	142	GRAM domain-containing 1B-like isoform X2	GO:0016020	membrane
comp13236_c0	2706	1389	1411	151	---NA---
comp13237_c0	2265	245	264	146	reverse ribonuclease
comp1324_c1	1740	63	86	141	ribosomal mitochondrial
comp13241_c0	1019	731	754	154	---NA---
comp13242_c0	3879	3683	3704	154	serine threonine- kinase DCLK2-like	GO:0009987;GO:0016301	cellular process;kinase activity
comp13245_c0	360	289	309	150	DNA topoisomerase 2 isoform X2	GO:0003677;GO:0003918;GO:0004803;GO:0005524;GO:0006265;GO:0006313	DNA binding;DNA topoisomerase type II (ATP-hydrolyzing) activity;transposase activity;ATP binding;DNA topological change;transposition, DNA-mediated
comp13249_c0	4678	1702	1726	151	Microprocessor complex subunit DGCR8
comp1325_c3	908	736	759	152	carboxylesterase	GO:0016787	hydrolase activity
comp13253_c0	5512	80	103	164	1-phosphatidylinositol 4,5-bisphosphate phosphodiesterase gamma-1	GO:0004435;GO:0004871;GO:0005509;GO:0005622;GO:0009395;GO:0035556	phosphatidylinositol phospholipase C activity;signal transducer activity;calcium ion binding;intracellular;phospholipid catabolic process;intracellular signal transduction
comp13255_c0	3760	577	599	148	---NA---
comp13277_c0	3560	3474	3493	167	formin-binding 4-like
comp1328_c0	1176	761	782	150	TOM1 2
comp13285_c0	12342	5223	5244	143	obscurin isoform X7	GO:0004672;GO:0005089;GO:0005524;GO:0006468;GO:0035023;GO:0043547	protein kinase activity;Rho guanyl-nucleotide exchange factor activity;ATP binding;protein phosphorylation;regulation of Rho protein signal transduction;positive regulation of GTPase activity
comp13286_c2	2451	1876	1895	142	---NA---
comp133_c0	683	653	676	143	40S ribosomal S16	GO:0003735;GO:0005840;GO:0006412	structural constituent of ribosome;ribosome;translation
comp1330_c0	11129	2242	2263	158	homolog isoform X1	GO:0005737;GO:0005856;GO:0008092;GO:0019898	cytoplasm;cytoskeleton;cytoskeletal protein binding;extrinsic component of membrane
comp13304_c1	351	92	112	151	---NA---
comp13307_c0	4560	1425	1445	152	---NA---
comp13308_c0	1893	1101	1124	146	---NA---
comp13315_c0	1527	776	799	146	hypothetical protein g.41795, partial	GO:0004930;GO:0005887;GO:0007216;GO:0008066;GO:0051966	G-protein coupled receptor activity;integral component of plasma membrane;G-protein coupled glutamate receptor signaling pathway;glutamate receptor activity;regulation of synaptic transmission, glutamatergic
comp13318_c0	3459	102	123	140	homeobox OTX2-A-like isoform X1	GO:0003677	DNA binding
comp13327_c0	6191	1	21	147	serine-rich adhesin for platelets-like isoform X1
comp1333_c0	6567	900	921	151	Inactivation-no-after-potential D
comp1334_c0	2109	1492	1517	152	Esterase FE4	GO:0016787	hydrolase activity
comp13343_c0	7221	2756	2778	140	non-ltr retrotransposon r1bmks orf2	GO:0003824	catalytic activity
comp13347_c0	5946	306	328	153	hypothetical protein, partial
comp13350_c0	2245	1283	1304	146	zinc finger CCHC domain-containing 2 isoform X2	GO:0005488	binding
comp13354_c0	5349	2064	2083	146	MOXD1 homolog 1	GO:0004497;GO:0008152	monooxygenase activity;metabolic process
comp1336_c0	2559	1	17	141	Golgi reassembly-stacking 2
comp13362_c0	3334	2235	2256	140	zinc finger rotund-like isoform X2	GO:0003676;GO:0046872	nucleic acid binding;metal ion binding
comp13364_c0	621	210	230	140	---NA---
comp13374_c0	807	90	114	147	---NA---
comp1338_c0	1152	298	319	142	TOM1 2	GO:0005622;GO:0006886	intracellular;intracellular protein transport
comp13380_c0	3216	1329	1349	140	---NA---
comp13381_c0	2687	882	903	142	---NA---
comp13391_c0	2786	742	761	144	zinc finger 436-like isoform X2
comp13393_c0	2481	989	1010	156	---NA---
comp13396_c0	4868	1163	1185	150	Ceramide kinase	GO:0016301;GO:0016310	kinase activity;phosphorylation
comp13398_c0	2244	1198	1218	145	androgen-induced gene 1 -like isoform X1
comp13404_c1	1788	66	88	144	---NA---
comp1341_c1	2048	106	127	141	---NA---
comp1342_c0	2078	4	27	150	26S proteasome non-ATPase regulatory subunit 11	GO:0000502	proteasome complex
comp1343_c0	4989	820	842	162	kinesin light	GO:0003777;GO:0005871	microtubule motor activity;kinesin complex
comp13431_c0	2599	1948	1969	142	xaa-Pro aminopeptidase 1-like isoform X2	GO:0004177;GO:0006508;GO:0046872	aminopeptidase activity;proteolysis;metal ion binding
comp13434_c0	636	102	123	150	---NA---
comp13435_c0	1099	50	71	140	---NA---
comp13440_c0	1001	464	485	140	defense Hdd11
comp13462_c0	1607	1504	1525	142	sodium potassium-transporting ATPase subunit alpha isoform X7	GO:0005391;GO:0005524;GO:0006813;GO:0006814;GO:0010248;GO:0016021;GO:0046872;GO:0090662	sodium:potassium-exchanging ATPase activity;ATP binding;potassium ion transport;sodium ion transport;establishment or maintenance of transmembrane electrochemical gradient;integral component of membrane;metal ion binding;ATP hydrolysis coupled transmembrane transport
comp13463_c0	1731	948	969	155	---NA---
comp13468_c0	1240	105	123	141	odorant receptor	GO:0004984;GO:0005549;GO:0005886;GO:0007165;GO:0016021;GO:0050911	olfactory receptor activity;odorant binding;plasma membrane;signal transduction;integral component of membrane;detection of chemical stimulus involved in sensory perception of smell
comp13476_c0	992	592	613	171	2-amino-3-ketobutyrate coenzyme A mitochondrial	GO:0005739;GO:0006520;GO:0008890	mitochondrion;cellular amino acid metabolic process;glycine C-acetyltransferase activity
comp13478_c0	9135	5276	5297	144	Zinc finger FYVE domain-containing 26
comp13481_c0	2771	911	933	148	gata-binding factor a	GO:0005488;GO:0030099;GO:0065007	binding;myeloid cell differentiation;biological regulation
comp13487_c0	966	189	209	155	---NA---
comp13488_c0	3821	866	888	141	eva-1 isoform X3
comp1349_c0	5861	1905	1926	154	succinyl- ligase [ADP-forming] subunit mitochondrial	GO:0005524;GO:0008152;GO:0016874;GO:0046872	ATP binding;metabolic process;ligase activity;metal ion binding
comp13506_c0	7144	2902	2926	142	tyrosine- kinase-like otk	GO:0016020;GO:0016301;GO:0016310	membrane;kinase activity;phosphorylation
comp1351_c0	2764	1388	1409	148	dihydrolipoyllysine-residue succinyltransferase component of 2-oxoglutarate dehydrogenase mitochondrial	GO:0004149;GO:0006099;GO:0045252	dihydrolipoyllysine-residue succinyltransferase activity;tricarboxylic acid cycle;oxoglutarate dehydrogenase complex
comp13511_c0	6392	6363	6384	144	cyclohex-1-ene-1-carboxyl- hydratase	GO:0003824;GO:0008152	catalytic activity;metabolic process
comp13515_c0	4338	1482	1503	149	---NA---
comp1352_c0	1756	330	350	152	---NA---
comp1352_c1	443	72	93	161	---NA---
comp13522_c0	1622	288	310	169	---NA---
comp13526_c0	4366	3169	3190	157	transcription factor HIVEP3 isoform X2
comp13538_c0	1869	110	132	144	---NA---
comp1354_c0	2598	1346	1367	150	zinc metallo ase nas-13-like isoform X2	GO:0005549;GO:0008237;GO:0046872	odorant binding;metallopeptidase activity;metal ion binding
comp13548_c0	564	331	350	145	---NA---
comp1355_c0	1980	1113	1134	155	transcription elongation factor B polypeptide 2	GO:0003746;GO:0006414	translation elongation factor activity;translational elongation
comp13552_c0	12228	9285	9306	156	---NA---
comp13553_c0	2213	1986	2006	146	hemocyte -glutamine gamma-glutamyltransferase-like	GO:0016746	transferase activity, transferring acyl groups
comp13557_c0	576	399	424	141	---NA---
comp1356_c0	3353	1111	1133	142	RNA pseudouridylate synthase domain-containing 1-like	GO:0003723;GO:0005739;GO:0009982;GO:0019239;GO:0031119	RNA binding;mitochondrion;pseudouridine synthase activity;deaminase activity;tRNA pseudouridine synthesis
comp13561_c1	1320	974	995	148	---NA---
comp13563_c0	2272	420	440	157	---NA---
comp13566_c0	5251	2202	2223	159	---NA---
comp13574_c0	3668	1205	1226	153	pancreatic triacylglycerol lipase-like	GO:0004806;GO:0005576;GO:0006629;GO:0016021	triglyceride lipase activity;extracellular region;lipid metabolic process;integral component of membrane
comp13584_c0	2038	374	395	155	Histone acetyltransferase Tip60	GO:0016740	transferase activity
comp13585_c1	2270	698	719	150	tRNA wybutosine-synthesizing 4	GO:0016740	transferase activity
comp13592_c0	428	95	115	151	---NA---
comp13607_c0	1049	822	844	151	---NA---
comp13622_c0	3991	491	512	147	---NA---
comp13631_c0	10105	5837	5858	144	headcase isoform X1
comp13633_c0	1725	1084	1104	148	---NA---
comp1364_c0	4641	83	104	144	Leucine-rich repeat-containing
comp1365_c0	2655	1023	1043	149	transcription factor kayak isoform X2
comp13656_c0	4623	2950	2970	151	Down syndrome cell adhesion molecule Dscam2
comp1366_c0	6203	5005	5026	145	Transient-receptor-potential	GO:0005262;GO:0016021;GO:0070588	calcium channel activity;integral component of membrane;calcium ion transmembrane transport
comp13671_c0	1356	554	576	156	---NA---
comp13674_c0	2972	1913	1933	153	zinc finger 280D
comp13676_c0	2649	1714	1733	140	PREDICTED: uncharacterized protein LOC108572362 isoform X3
comp1368_c0	2516	405	424	153	ubiquitin-conjugating enzyme E2 R2	GO:0005524;GO:0005737;GO:0016567;GO:0016874;GO:0031625;GO:0043161;GO:0061630	ATP binding;cytoplasm;protein ubiquitination;ligase activity;ubiquitin protein ligase binding;proteasome-mediated ubiquitin-dependent protein catabolic process;ubiquitin protein ligase activity
comp13684_c1	3997	3975	3996	146	---NA---
comp13689_c0	7729	5422	5440	140	muscle calcium channel subunit alpha-1 isoform X1
comp13693_c0	3017	1065	1085	154	Blood vessel epicardial substance	GO:0016021	integral component of membrane
comp13699_c0	3190	161	182	146	hypothetical protein L798_03280
comp137_c4	423	118	138	147	---NA---
comp137_c9	838	135	156	151	---NA---
comp13702_c0	2690	517	536	156	inhibin beta chain
comp1371_c0	1891	250	273	147	small nuclear ribonucleo -associated B	GO:0003723;GO:0005634;GO:0019013;GO:0030529	RNA binding;nucleus;viral nucleocapsid;intracellular ribonucleoprotein complex
comp13717_c0	2166	477	498	151	zinc finger SWIM domain-containing 5-like
comp13725_c0	1778	1434	1455	151	---NA---
comp13731_c0	1820	1003	1024	147	---NA---
comp13736_c0	2249	786	807	141	peroxidase
comp13739_c0	793	252	272	155	---NA---
comp1374_c1	4226	664	687	144	---NA---
comp13744_c0	2518	1686	1706	141	---NA---
comp13747_c0	5606	4717	4738	144	ac transposable element-derived
comp1375_c0	3038	678	698	140	phosphoglucomutase	GO:0000287;GO:0004614;GO:0005829;GO:0005978;GO:0006006;GO:0016021;GO:0019388	magnesium ion binding;phosphoglucomutase activity;cytosol;glycogen biosynthetic process;glucose metabolic process;integral component of membrane;galactose catabolic process
comp13750_c0	1628	1191	1213	147	homeobox homothorax isoform X2	GO:0003677;GO:0005634;GO:0006355	DNA binding;nucleus;regulation of transcription, DNA-templated
comp13755_c0	3453	1757	1778	141	---NA---
comp13758_c0	3111	2553	2573	148	---NA---
comp13759_c0	2939	1185	1206	144	SH2B adapter 1 isoform X2	GO:0004871;GO:0005622;GO:0009967;GO:0035556;GO:0035591	signal transducer activity;intracellular;positive regulation of signal transduction;intracellular signal transduction;signaling adaptor activity
comp13765_c0	1722	1541	1563	143	Suppression of tumorigenicity 5
comp13781_c0	2030	1261	1282	143	serine threonine- kinase PAK mbt	GO:0004674;GO:0005524;GO:0006468;GO:0006915;GO:0007010;GO:0016049	protein serine/threonine kinase activity;ATP binding;protein phosphorylation;apoptotic process;cytoskeleton organization;cell growth
comp1379_c0	4210	3992	4013	148	kinase C iota type
comp13800_c0	3706	1728	1749	145	Naked cuticle	GO:0005509	calcium ion binding
comp13802_c0	1923	1701	1722	146	---NA---
comp13805_c0	7448	6118	6140	143	small subunit processome component 20 homolog
comp13809_c0	2163	1765	1785	141	---NA---
comp13819_c0	2081	715	736	140	GPI mannosyltransferase 3
comp13825_c0	1844	1492	1515	160	NADPH oxidase 4 isoform X1	GO:0005634;GO:0006801;GO:0006950;GO:0007568;GO:0042592;GO:0043410;GO:0044425;GO:0044444;GO:0044446;GO:0044707;GO:0044710;GO:0048856;GO:0048869;GO:0050664;GO:0071310;GO:0071704;GO:0071944;GO:0097159;GO:1901363;GO:1901701	nucleus;superoxide metabolic process;response to stress;aging;homeostatic process;positive regulation of MAPK cascade;membrane part;cytoplasmic part;intracellular organelle part;single-multicellular organism process;single-organism metabolic process;anatomical structure development;cellular developmental process;oxidoreductase activity, acting on NAD(P)H, oxygen as acceptor;cellular response to o…
comp1383_c0	1711	562	583	145	Ubiquitin-conjugating enzyme E2 variant 2
comp13830_c0	4419	4155	4178	159	---NA---
comp13832_c0	2954	2641	2663	152	---NA---
comp13847_c0	1059	345	367	176	---NA---
comp13849_c0	12076	4539	4560	146	DNA-dependent kinase catalytic subunit	GO:0006259;GO:0016740;GO:0030097;GO:0030154;GO:0044424;GO:0050794;GO:0051716;GO:0097159;GO:1901363	DNA metabolic process;transferase activity;hemopoiesis;cell differentiation;intracellular part;regulation of cellular process;cellular response to stimulus;organic cyclic compound binding;heterocyclic compound binding
comp13858_c0	909	736	758	147	---NA---
comp1386_c4	2536	535	555	143	---NA---
comp1387_c0	2182	707	727	159	Ras-related Rab-21	GO:0005525;GO:0005622;GO:0007264	GTP binding;intracellular;small GTPase mediated signal transduction
comp13874_c0	827	480	502	142	---NA---
comp13876_c0	737	178	199	143	---NA---
comp13910_c0	5435	594	617	143	Breast cancer type 1 susceptibility like	GO:0009987;GO:0031323;GO:0044464;GO:0080090	cellular process;regulation of cellular metabolic process;cell part;regulation of primary metabolic process
comp13917_c0	343	315	336	143	---NA---
comp1392_c0	2601	1032	1054	140	ubiquitin carboxyl-terminal hydrolase 35-like
comp13923_c0	3751	1440	1461	143	---NA---
comp13933_c0	4084	218	239	140	---NA---
comp13939_c0	2819	453	473	143	---NA---
comp13948_c0	6583	2292	2312	155	FH2 domain-containing 1	GO:0003779;GO:0016043	actin binding;cellular component organization
comp13949_c0	2894	1264	1285	148	ATP-binding cassette sub-family G member 5	GO:0005524;GO:0016021;GO:0016887;GO:0044765;GO:0071702	ATP binding;integral component of membrane;ATPase activity;single-organism transport;organic substance transport
comp13950_c0	2935	2538	2560	144	---NA---
comp13954_c0	3890	734	754	141	Centrosomal of 135 kDa
comp13966_c0	3630	496	517	151	PF14_0175 isoform X1
comp1397_c0	524	429	450	145	prolixin antimicrobial peptide	GO:0005576	extracellular region
comp13974_c0	954	594	617	144	---NA---
comp13979_c0	1821	1420	1439	151	---NA---
comp13982_c0	3543	3290	3311	140	Semaphorin-5A	GO:0016021	integral component of membrane
comp13987_c0	1509	586	609	148	zinc finger transcription factor 17
comp1399_c0	4379	3417	3437	145	Proton-coupled amino acid transporter 4	GO:0016021	integral component of membrane
comp13990_c0	644	359	380	143	---NA---
comp13995_c0	4524	175	197	147	multidrug resistance-associated 9-like isoform X1
comp14_c2	6748	799	820	147	Cyclin-Y
comp14001_c0	4119	1438	1457	140	hypothetical protein RF55_17518
comp14005_c0	3767	831	852	143	E3 ubiquitin- ligase SMURF2	GO:0004842;GO:0016567;GO:0016874	ubiquitin-protein transferase activity;protein ubiquitination;ligase activity
comp14008_c0	2722	1879	1900	145	Sodium-dependent nutrient amino acid transporter
comp1401_c1	862	106	128	143	---NA---
comp14012_c0	1365	626	647	157	synaptotagmin-5 isoform X3	GO:0016020	membrane
comp14013_c0	945	47	70	142	shuttle craft
comp14017_c0	3431	1170	1190	167	---NA---
comp14022_c1	2391	953	978	156	serine-rich adhesin for platelets isoform X2
comp14037_c0	3155	250	269	154	---NA---
comp14052_c0	358	133	154	154	---NA---
comp14057_c0	2437	299	323	153	---NA---
comp1406_c0	1154	718	738	149	HIG1 domain family member mitochondrial	GO:0016021	integral component of membrane
comp14063_c0	1538	833	853	158	---NA---
comp14065_c0	765	702	723	153	---NA---
comp1407_c0	424	99	121	155	---NA---
comp14072_c0	969	280	301	144	---NA---
comp14074_c0	1099	516	535	150	---NA---
comp14087_c1	5108	2121	2141	140	Histone-lysine N-methyltransferase	GO:0016740	transferase activity
comp14090_c0	2200	573	597	147	somatostatin receptor type 2-like	GO:0004994;GO:0016021;GO:0038170	somatostatin receptor activity;integral component of membrane;somatostatin signaling pathway
comp14091_c0	3912	1186	1205	140	deltex
comp14097_c0	3431	1243	1265	147	Transposable element Tc3 transposase
comp14101_c1	1566	1303	1323	146	---NA---
comp14103_c0	977	759	779	144	Retrovirus-related Pol poly from transposon TNT 1-
comp14110_c0	2121	1680	1701	166	Rho RAC guanine nucleotide exchange	GO:0005089;GO:0005622;GO:0035023;GO:0035556;GO:0043547	Rho guanyl-nucleotide exchange factor activity;intracellular;regulation of Rho protein signal transduction;intracellular signal transduction;positive regulation of GTPase activity
comp14119_c1	545	362	381	154	---NA---
comp1412_c0	7414	3836	3857	166	Phosphatidate photoreceptor-specific	GO:0004605;GO:0016021;GO:0016024	phosphatidate cytidylyltransferase activity;integral component of membrane;CDP-diacylglycerol biosynthetic process
comp1413_c0	2895	2763	2784	144	---NA---
comp14136_c0	1185	965	986	144	SET and MYND domain-containing 4-like
comp1414_c0	1206	505	525	142	---NA---
comp14142_c0	993	354	377	152	---NA---
comp14145_c0	594	432	455	147	---NA---
comp14147_c0	1008	855	877	142	---NA---
comp14153_c0	9404	3642	3663	141	isoforms A C F G H-like isoform X1
comp14158_c0	6718	2753	2775	143	guanine nucleotide exchange factor subunit Rich
comp14167_c0	3322	1232	1256	158	---NA---
comp14168_c0	2167	157	180	141	hypothetical protein Y032_0191g1317
comp14169_c0	538	249	270	146	---NA---
comp14191_c1	5059	988	1013	145	DNA polymerase
comp14202_c0	3720	469	489	141	---NA---
comp14204_c0	1436	867	889	144	---NA---
comp14205_c0	2542	1747	1768	155	---NA---
comp14206_c0	4954	1906	1932	148	multidrug resistance 1-like	GO:0006810;GO:0016020;GO:0016887	transport;membrane;ATPase activity
comp14211_c0	2267	1295	1315	158	cyclin-dependent kinase 20-like	GO:0004674;GO:0005524;GO:0006468	protein serine/threonine kinase activity;ATP binding;protein phosphorylation
comp14220_c0	1112	190	211	141	---NA---
comp14223_c0	2770	2211	2231	142	Ankyrin repeat domain-containing 17	GO:0005622;GO:0035556	intracellular;intracellular signal transduction
comp14229_c0	7915	2012	2034	151	structural maintenance of chromosomes 4	GO:0043229;GO:0051276	intracellular organelle;chromosome organization
comp1423_c0	871	686	706	155	---NA---
comp14231_c0	1281	902	923	151	---NA---
comp14238_c0	4867	3519	3542	150	piggyBac transposable element-derived 4-like
comp14251_c0	1232	1079	1102	150	---NA---
comp1426_c0	1707	406	426	140	uncharacterized SDCCAG3 family
comp14262_c0	498	7	30	157	---NA---
comp14267_c1	3182	553	575	151	Transposable element P
comp14268_c0	1071	963	984	145	---NA---
comp14275_c0	3552	1273	1293	163	---NA---
comp14276_c0	4956	4386	4405	149	hypothetical protein L798_06435
comp14280_c0	3007	1842	1863	147	zinc finger 239-like
comp14285_c0	1372	1116	1135	151	RNA-directed DNA polymerase from transposon
comp14290_c0	2013	1581	1602	155	regulator of telomere elongation helicase 1 homolog	GO:0004386;GO:0006259;GO:0097159;GO:1901363	helicase activity;DNA metabolic process;organic cyclic compound binding;heterocyclic compound binding
comp14301_c0	1088	397	418	149	Mpv17
comp14307_c0	2949	2413	2434	146	---NA---
comp14309_c0	2538	1021	1042	143	Trigger factor
comp14310_c0	1273	167	187	140	---NA---
comp14313_c0	1034	191	213	141	Alpha-tocopherol transfer -like
comp14319_c0	1602	382	403	148	---NA---
comp1432_c2	2898	566	587	149	---NA---
comp14323_c0	3289	708	730	146	endonuclease-reverse transcriptase
comp14325_c0	6777	3752	3773	142	---NA---
comp14328_c0	5362	3682	3704	141	---NA---
comp1433_c0	6699	2201	2223	143	COP9 signalosome complex subunit 2
comp14330_c0	1974	631	652	142	carboxylesterase	GO:0016787	hydrolase activity
comp14335_c0	1254	1084	1104	140	---NA---
comp14337_c0	863	516	538	144	---NA---
comp1434_c0	749	647	671	148	---NA---
comp14347_c0	3353	172	193	146	---NA---
comp14350_c0	8189	7257	7278	149	serine threonine- kinase ATR
comp14354_c0	1377	673	692	148	gastrula zinc finger -like
comp14356_c0	1989	387	408	148	unc-93 homolog A
comp14357_c0	1914	1845	1863	149	---NA---
comp1436_c0	1675	60	83	147	coatomer subunit epsilon	GO:0005198;GO:0005622;GO:0006890	structural molecule activity;intracellular;retrograde vesicle-mediated transport, Golgi to ER
comp14366_c0	319	25	48	157	---NA---
comp14367_c0	2265	1805	1827	142	---NA---
comp14371_c0	5272	5222	5242	154	probable cation-transporting ATPase 13A3	GO:0005488	binding
comp14384_c0	949	656	683	151	CD63 antigen-like	GO:0016020	membrane
comp14409_c0	2476	1532	1551	143	Transposable element P
comp1441_c0	1175	642	664	141	esterase E4	GO:0016787	hydrolase activity
comp14414_c0	1454	1284	1305	141	probable tumor suppressor MN1	GO:0016021	integral component of membrane
comp1442_c0	986	297	317	145	proteasome subunit alpha type-3	GO:0004298;GO:0005634;GO:0005737;GO:0006511;GO:0019773	threonine-type endopeptidase activity;nucleus;cytoplasm;ubiquitin-dependent protein catabolic process;proteasome core complex, alpha-subunit complex
comp14428_c0	4372	1032	1052	141	endoribonuclease Dcr-1	GO:0003677;GO:0003723;GO:0004386;GO:0004525;GO:0005524;GO:0006396;GO:0090502	DNA binding;RNA binding;helicase activity;ribonuclease III activity;ATP binding;RNA processing;RNA phosphodiester bond hydrolysis, endonucleolytic
comp14437_c0	3068	2175	2199	156	---NA---
comp14441_c0	1613	50	73	147	---NA---
comp14448_c0	491	246	267	142	---NA---
comp1445_c0	2479	1455	1476	165	TAR DNA-binding 43 isoform X2	GO:0000166;GO:0003677;GO:0019013;GO:0030529	nucleotide binding;DNA binding;viral nucleocapsid;intracellular ribonucleoprotein complex
comp14450_c0	887	641	662	143	---NA---
comp14451_c0	2778	44	65	154	---NA---
comp14453_c0	1198	392	418	146	splicing arginine serine-rich 15 isoform X1	GO:0000166;GO:0003676	nucleotide binding;nucleic acid binding
comp14456_c0	783	634	657	145	serine arginine repetitive matrix 2 isoform X1	GO:0005634;GO:0030529	nucleus;intracellular ribonucleoprotein complex
comp14464_c0	704	367	389	155	---NA---
comp1447_c0	536	175	196	156	---NA---
comp14470_c0	1123	232	254	146	endonuclease-reverse transcriptase	GO:0003964;GO:0004519;GO:0006278;GO:0090305	RNA-directed DNA polymerase activity;endonuclease activity;RNA-dependent DNA biosynthetic process;nucleic acid phosphodiester bond hydrolysis
comp14472_c0	2493	1434	1454	150	---NA---
comp14477_c0	7007	5067	5088	141	arf-GAP with Rho-GAP ANK repeat and PH domain-containing 1	GO:0065007	biological regulation
comp14486_c0	1985	1892	1916	144	---NA---
comp14491_c0	4691	2458	2476	147	Niemann-Pick C1 isoform X4
comp14496_c0	2594	1731	1752	151	Tob1
comp14506_c0	1346	1136	1158	152	---NA---
comp1452_c0	7843	3431	3452	143	glutamate synthase [NADPH] isoform X1	GO:0003676;GO:0005506;GO:0006537;GO:0010181;GO:0016040;GO:0050660;GO:0051536;GO:0055114	nucleic acid binding;iron ion binding;glutamate biosynthetic process;FMN binding;glutamate synthase (NADH) activity;flavin adenine dinucleotide binding;iron-sulfur cluster binding;oxidation-reduction process
comp14522_c0	2593	377	401	147	---NA---
comp14540_c0	911	5	25	145	CAP-Gly domain-containing linker 1 isoform X2
comp14543_c0	2004	746	771	143	XK-related 6
comp14546_c0	997	500	521	142	---NA---
comp14548_c0	533	189	212	143	---NA---
comp1455_c1	4537	1089	1112	141	H(+) Cl(-) exchange transporter 5 isoform X1	GO:0005247;GO:0006821;GO:0016021;GO:0034220;GO:1903959	voltage-gated chloride channel activity;chloride transport;integral component of membrane;ion transmembrane transport;regulation of anion transmembrane transport
comp14553_c0	7889	2280	2301	143	PREDICTED: uncharacterized protein LOC105946840 isoform X2
comp14559_c0	5161	5119	5140	142	---NA---
comp14571_c0	2039	35	59	151	AF-9	GO:0006355	regulation of transcription, DNA-templated
comp14576_c0	1229	424	445	144	---NA---
comp1458_c0	1670	66	86	146	---NA---
comp14587_c0	4522	3476	3497	152	WD repeat-containing 19
comp146_c1	570	253	275	153	---NA---
comp1460_c0	3562	1923	1941	148	pyruvate dehydrogenase X mitochondrial	GO:0016740	transferase activity
comp14600_c0	833	464	485	142	---NA---
comp14601_c0	5081	2031	2051	140	Down syndrome cell adhesion molecule
comp14605_c0	2944	2108	2130	144	---NA---
comp1461_c0	4095	2992	3013	143	---NA---
comp14611_c0	6022	1630	1652	145	transcription initiation factor TFIID subunit 4 isoform X3	GO:0003700;GO:0003743;GO:0005669;GO:0006352;GO:0006355;GO:0006413;GO:0046982	transcription factor activity, sequence-specific DNA binding;translation initiation factor activity;transcription factor TFIID complex;DNA-templated transcription, initiation;regulation of transcription, DNA-templated;translational initiation;protein heterodimerization activity
comp14616_c0	1581	994	1015	151	synaptic vesicle membrane VAT-1 homolog
comp14617_c0	2575	1523	1542	146	atrial natriuretic peptide-converting enzyme-like isoform X4
comp1462_c0	1474	658	679	151	Charged multivesicular body 2b-B	GO:0005622;GO:0007034	intracellular;vacuolar transport
comp14620_c0	2309	812	834	153	claspin homolog isoform X2
comp14626_c0	564	72	92	140	---NA---
comp14629_c0	2495	2124	2144	167	pogo transposable element with krab domain
comp14631_c0	509	463	483	148	---NA---
comp14645_c0	1896	694	714	157	---NA---
comp14649_c0	1238	390	410	143	---NA---
comp14652_c0	2167	404	425	140	sodium-independent sulfate anion transporter	GO:0006810	transport
comp1466_c0	4454	1680	1701	152	malignant T-cell-amplified sequence 1 homolog	GO:0003723;GO:0005737	RNA binding;cytoplasm
comp14660_c0	829	96	117	141	---NA---
comp14666_c0	2897	1048	1070	144	pre-mRNA-splicing factor 38B isoform X2
comp1467_c0	1808	724	746	157	---NA---
comp14675_c0	2972	1117	1140	143	---NA---
comp14677_c0	477	139	159	140	cytochrome P450 9e2-like	GO:0005488;GO:0016491	binding;oxidoreductase activity
comp1468_c1	4522	562	583	143	RUFY3 isoform X4	GO:0046872	metal ion binding
comp14682_c0	455	386	408	168	---NA---
comp1470_c0	1348	1242	1263	149	---NA---
comp1470_c1	4024	1664	1685	150	short coiled-coil B
comp14706_c0	5254	4431	4450	154	DNA polymerase alpha catalytic subunit	GO:0006259;GO:0016740;GO:0034645;GO:0097159;GO:1901363	DNA metabolic process;transferase activity;cellular macromolecule biosynthetic process;organic cyclic compound binding;heterocyclic compound binding
comp14715_c0	2079	822	844	145	Transposon Ty3-G Gag-Pol poly
comp14718_c0	2542	889	909	141	transcription factor AP-2-epsilon isoform X2	GO:0003700;GO:0005634;GO:0006355	transcription factor activity, sequence-specific DNA binding;nucleus;regulation of transcription, DNA-templated
comp14724_c0	1113	560	581	166	N-acetylglucosamine-6-sulfatase-like isoform X1	GO:0016787	hydrolase activity
comp14744_c0	1353	40	64	140	aldehyde dehydrogenase mitochondrial	GO:0001758;GO:0004029;GO:0055114	retinal dehydrogenase activity;aldehyde dehydrogenase (NAD) activity;oxidation-reduction process
comp14747_c0	1760	761	786	155	---NA---
comp14749_c0	304	139	160	148	naked cuticle homolog 2-like	GO:0005509	calcium ion binding
comp1475_c0	3839	835	854	151	---NA---
comp14751_c0	1748	1678	1699	152	Gamma-aminobutyric acid receptor subunit beta-like	GO:0004890;GO:0005230;GO:0005886;GO:0007165;GO:0016021;GO:0030054;GO:0034220;GO:0045202	GABA-A receptor activity;extracellular ligand-gated ion channel activity;plasma membrane;signal transduction;integral component of membrane;cell junction;ion transmembrane transport;synapse
comp14776_c0	7748	4829	4851	151	---NA---
comp14798_c0	1456	105	125	158	hyaluronidase-like	GO:0016787	hydrolase activity
comp14801_c0	5304	882	904	144	RNA exonuclease 1
comp14808_c0	1718	605	625	157	---NA---
comp14810_c0	962	460	481	146	---NA---
comp14813_c0	2458	1295	1316	147	---NA---
comp14817_c0	784	290	312	143	---NA---
comp1483_c0	5955	1119	1140	145	RNA-binding Nova-1 isoform X2	GO:0003676	nucleic acid binding
comp14833_c0	2982	2849	2871	149	---NA---
comp14834_c1	1132	509	532	147	---NA---
comp1484_c0	4321	2896	2917	140	ER lumen -retaining receptor	GO:0005789;GO:0006621;GO:0015031;GO:0016021;GO:0046923	endoplasmic reticulum membrane;protein retention in ER lumen;protein transport;integral component of membrane;ER retention sequence binding
comp14844_c0	5444	3639	3661	153	endoribonuclease Dcr-1	GO:0003677;GO:0003723;GO:0004386;GO:0004525;GO:0005524;GO:0006396;GO:0090502	DNA binding;RNA binding;helicase activity;ribonuclease III activity;ATP binding;RNA processing;RNA phosphodiester bond hydrolysis, endonucleolytic
comp14849_c0	379	155	179	155	---NA---
comp14851_c0	1015	239	260	159	---NA---
comp14865_c1	839	565	586	145	---NA---
comp1489_c0	1283	314	334	150	tax interaction tip1	GO:0005622;GO:0007266;GO:0030111	intracellular;Rho protein signal transduction;regulation of Wnt signaling pathway
comp14893_c0	2717	1280	1301	153	---NA---
comp14897_c0	3988	667	688	142	Down syndrome cell adhesion molecule
comp14898_c0	1987	1738	1759	148	---NA---
comp149_c1	3090	2662	2682	140	Rho guanine nucleotide exchange factor 7	GO:0005089;GO:0035023;GO:0043547	Rho guanyl-nucleotide exchange factor activity;regulation of Rho protein signal transduction;positive regulation of GTPase activity
comp14902_c0	553	410	432	141	---NA---
comp14906_c0	1653	1329	1351	153	zinc finger MYM-type 1-like	GO:0005488	binding
comp14914_c0	1012	811	834	142	---NA---
comp14915_c0	6425	5994	6015	153	kinetochore-associated 1
comp1492_c0	2658	1565	1584	140	Lipid storage droplets surface-binding 1
comp14924_c0	2842	653	676	152	Toll-like receptor	GO:0002376;GO:0050896	immune system process;response to stimulus
comp1493_c0	7042	4988	5010	146	kinesin unc-104 isoform X3
comp14943_c0	714	532	551	141	---NA---
comp14944_c0	988	551	572	159	---NA---
comp14947_c0	593	453	475	144	---NA---
comp14948_c0	400	28	49	147	---NA---
comp14966_c0	2122	1519	1541	142	---NA---
comp1498_c0	2075	552	572	158	hypothetical protein L798_12749
comp14992_c0	2566	2314	2336	151	zinc finger MYM-type 1-like
comp15001_c0	2586	2286	2307	145	---NA---
comp15009_c0	4964	4356	4377	155	probable serine threonine- kinase DDB_G0282963 isoform X1
comp15013_c0	4506	3926	3948	144	nephrin isoform X2	GO:0016021	integral component of membrane
comp15024_c0	5802	3092	3116	140	lethal(3)malignant brain tumor 3 isoform X4
comp1503_c0	4123	2339	2360	159	staphylococcal nuclease domain-containing 1	GO:0003712;GO:0016442;GO:0035194;GO:1903506	transcription cofactor activity;RISC complex;posttranscriptional gene silencing by RNA;regulation of nucleic acid-templated transcription
comp15030_c0	1236	739	760	163	sodium-coupled neutral amino acid transporter 7	GO:0003333;GO:0015171;GO:0016021	amino acid transmembrane transport;amino acid transmembrane transporter activity;integral component of membrane
comp15034_c1	2026	254	279	143	metallophosphoesterase 1 isoform X1	GO:0005737;GO:0006888;GO:0016021;GO:0016787	cytoplasm;ER to Golgi vesicle-mediated transport;integral component of membrane;hydrolase activity
comp15041_c0	952	1	16	145	---NA---
comp15048_c0	5474	4747	4768	140	intraflagellar transport 172 homolog	GO:0000122;GO:0001843;GO:0001947;GO:0005634;GO:0005930;GO:0006886;GO:0007219;GO:0007224;GO:0007420;GO:0008134;GO:0008544;GO:0009953;GO:0016192;GO:0016485;GO:0021522;GO:0030992;GO:0031122;GO:0036064;GO:0045880;GO:0050680;GO:0060021;GO:0060173;GO:0060348;GO:0061525;GO:0070986;GO:0097225;GO:0097228;GO:0097598;GO:1903561;GO:1905515	negative regulation of transcription from RNA polymerase II promoter;neural tube closure;heart looping;nucleus;axoneme;intracellular protein transport;Notch signaling pathway;smoothened signaling pathway;brain development;transcription factor binding;epidermis development;dorsal/ventral pattern formation;vesicle-mediated transport;protein processing;spinal cord motor neuron differentiation;intrac…
comp15054_c0	1019	140	162	142	---NA---
comp15055_c0	1567	833	857	146	bric-a-brac 2	GO:0003677	DNA binding
comp15059_c0	555	440	461	151	---NA---
comp1506_c0	1603	1285	1307	140	probable aspartate cytoplasmic	GO:0004069;GO:0006520;GO:0009058;GO:0030170;GO:0080130	L-aspartate:2-oxoglutarate aminotransferase activity;cellular amino acid metabolic process;biosynthetic process;pyridoxal phosphate binding;L-phenylalanine:2-oxoglutarate aminotransferase activity
comp15061_c0	2652	738	759	151	---NA---
comp15068_c0	1764	802	820	141	---NA---
comp15070_c0	1633	359	381	141	---NA---
comp15088_c0	428	345	365	143	---NA---
comp15094_c0	3329	2442	2463	140	peroxisome biogenesis factor 1
comp15100_c0	4903	1093	1113	144	hypothetical protein L798_07813
comp15101_c0	3781	1743	1766	144	TBC1 domain family member 25
comp15103_c0	1729	522	545	163	DOMON domain-containing CG14681
comp15104_c0	404	191	215	142	---NA---
comp15108_c0	882	221	240	140	---NA---
comp15114_c0	5049	4456	4478	140	multidrug resistance-associated 5-like isoform X1	GO:0000166;GO:0006810;GO:0016020;GO:0016887	nucleotide binding;transport;membrane;ATPase activity
comp15117_c0	1518	1271	1294	167	---NA---
comp15119_c0	2578	1634	1652	154	---NA---
comp15122_c0	2870	2170	2192	159	Spermatogenesis-associated 5
comp15124_c0	2490	114	135	158	Transforming growth factor-beta-induced ig-h3
comp15131_c0	2374	189	211	141	---NA---
comp15142_c0	1780	896	920	142	zinc finger	GO:0006355;GO:0044767	regulation of transcription, DNA-templated;single-organism developmental process
comp1515_c0	3176	2653	2675	143	dnaJ homolog 1	GO:0006457;GO:0051082	protein folding;unfolded protein binding
comp15156_c2	407	41	63	140	---NA---
comp1516_c0	2783	491	514	159	macrophage mannose receptor 1-like
comp1517_c0	2163	1104	1125	141	---NA---
comp15175_c1	487	183	204	159	---NA---
comp15182_c0	2395	209	232	140	serine threonine- kinase ICK	GO:0016301	kinase activity
comp15193_c0	778	293	314	143	Telomerase reverse
comp15197_c0	3842	2642	2664	141	sodium- and chloride-dependent glycine transporter 2	GO:0005328;GO:0006836;GO:0016021;GO:0055085	neurotransmitter:sodium symporter activity;neurotransmitter transport;integral component of membrane;transmembrane transport
comp15207_c0	613	98	115	149	---NA---
comp15218_c0	1691	1224	1247	147	zinc finger 70
comp1523_c0	711	539	559	160	---NA---
comp15246_c0	822	529	549	150	copper homeostasis cutC homolog
comp15251_c0	886	756	775	156	---NA---
comp15269_c0	869	118	140	155	HSPB1-associated 1
comp15271_c0	2646	2573	2596	144	---NA---
comp15276_c0	2610	1538	1559	140	---NA---
comp15278_c0	5894	4052	4075	165	---NA---
comp15283_c0	1730	1008	1031	146	---NA---
comp1529_c0	3120	141	163	146	hypothetical protein L798_08689
comp15297_c0	312	21	43	140	---NA---
comp15306_c1	2157	1151	1172	141	---NA---
comp15316_c0	2705	2113	2133	146	zinc finger 502 isoform X1	GO:0003676;GO:0046872	nucleic acid binding;metal ion binding
comp15319_c0	2998	2747	2768	144	---NA---
comp1532_c0	2803	2247	2269	140	the pb1 domain found in tfg	GO:0016020	membrane
comp15331_c0	1706	1465	1486	157	Chorion peroxidase	GO:0004402;GO:0004601;GO:0005634;GO:0006355;GO:0006979;GO:0016573;GO:0020037;GO:0042600;GO:0055114;GO:0098869	histone acetyltransferase activity;peroxidase activity;nucleus;regulation of transcription, DNA-templated;response to oxidative stress;histone acetylation;heme binding;chorion;oxidation-reduction process;cellular oxidant detoxification
comp15334_c0	2008	1480	1500	147	major facilitator superfamily domain-containing 9-like
comp15346_c0	539	489	509	144	---NA---
comp15347_c0	565	395	417	144	---NA---
comp15367_c0	3382	3223	3242	145	tRNA-dihydrouridine(20a 20b) synthase [NAD(P)+]-like	GO:0002943;GO:0017150;GO:0050660;GO:0055114	tRNA dihydrouridine synthesis;tRNA dihydrouridine synthase activity;flavin adenine dinucleotide binding;oxidation-reduction process
comp15368_c0	2322	1136	1156	141	---NA---
comp1537_c0	1708	1240	1263	141	carbohydrate sulfotransferase 11-like isoform X2	GO:0008146;GO:0016021;GO:0016051	sulfotransferase activity;integral component of membrane;carbohydrate biosynthetic process
comp15370_c0	408	24	46	146	---NA---
comp15374_c0	3533	108	130	158	spinster isoform X1	GO:0000166;GO:0009190;GO:0016020;GO:0016849	nucleotide binding;cyclic nucleotide biosynthetic process;membrane;phosphorus-oxygen lyase activity
comp15379_c0	4477	1288	1309	142	---NA---
comp15389_c0	1359	175	194	141	---NA---
comp1539_c0	3887	3857	3878	148	zinc finger 271-like	GO:0003676;GO:0005634;GO:0008270	nucleic acid binding;nucleus;zinc ion binding
comp1539_c1	1502	966	987	141	transcription and mRNA export factor ENY2 isoform X1	GO:0000124;GO:0003682;GO:0005643;GO:0006357;GO:0006368;GO:0016578;GO:0016973;GO:0030374;GO:0045893;GO:0061179;GO:0070390;GO:0071819	SAGA complex;chromatin binding;nuclear pore;regulation of transcription from RNA polymerase II promoter;transcription elongation from RNA polymerase II promoter;histone deubiquitination;poly(A)+ mRNA export from nucleus;ligand-dependent nuclear receptor transcription coactivator activity;positive regulation of transcription, DNA-templated;negative regulation of insulin secretion involved in cellu…
comp15395_c0	449	336	358	157	---NA---
comp15398_c0	1995	1913	1933	158	separin
comp154_c0	5123	2015	2036	151	adenosine kinase 2	GO:0004001;GO:0006166;GO:0006167;GO:0016310	adenosine kinase activity;purine ribonucleoside salvage;AMP biosynthetic process;phosphorylation
comp154_c1	1087	167	187	152	SERF	GO:0005829	cytosol
comp154_c2	2702	2369	2390	159	Peroxisomal membrane 11B	GO:0005779;GO:0016559	integral component of peroxisomal membrane;peroxisome fission
comp15414_c0	4946	4783	4803	144	Chaoptin	GO:0016021	integral component of membrane
comp1543_c0	2514	939	959	154	Sphingolipid delta(4)-desaturase DES1	GO:0016021;GO:0030148;GO:0042284;GO:0055114	integral component of membrane;sphingolipid biosynthetic process;sphingolipid delta-4 desaturase activity;oxidation-reduction process
comp15439_c0	2601	2537	2556	146	---NA---
comp15446_c0	990	462	483	152	adipocyte plasma membrane-associated -like	GO:0009058;GO:0016844	biosynthetic process;strictosidine synthase activity
comp1545_c0	308	185	208	141	---NA---
comp1545_c2	7645	7089	7112	154	probable aminopeptidase NPEPL1	GO:0004177;GO:0005737;GO:0006508;GO:0008235;GO:0030145	aminopeptidase activity;cytoplasm;proteolysis;metalloexopeptidase activity;manganese ion binding
comp15457_c0	632	537	560	144	---NA---
comp15458_c0	323	1	16	150	RNA-directed DNA polymerase from mobile element
comp15467_c0	2700	583	604	147	---NA---
comp15475_c0	4267	2287	2309	155	MMS22-like
comp15480_c0	2824	1988	2008	144	isoform A	GO:0016787	hydrolase activity
comp15482_c0	2206	2090	2111	142	endonuclease-reverse transcriptase	GO:0003824;GO:0090304	catalytic activity;nucleic acid metabolic process
comp15486_c0	1952	1757	1779	142	---NA---
comp1549_c0	2875	1648	1668	150	---NA---
comp15497_c0	1502	362	381	141	---NA---
comp155_c2	2125	1769	1790	143	---NA---
comp1550_c0	28513	1499	1519	145
comp15501_c0	1831	1575	1596	154	endonuclease-reverse transcriptase
comp15503_c0	1012	621	643	145	SERTA domain-containing 2
comp15504_c0	3644	3404	3424	158	---NA---
comp15506_c0	3571	3095	3116	143	non-ltr retrotransposon	GO:0097159;GO:1901363	organic cyclic compound binding;heterocyclic compound binding
comp15515_c0	2355	999	1020	161	CREB-regulated transcription coactivator 1	GO:0005634;GO:0005737;GO:0032793	nucleus;cytoplasm;positive regulation of CREB transcription factor activity
comp1552_c0	1317	589	611	141	hypothetical protein L798_10730	GO:0016021	integral component of membrane
comp15528_c0	2407	1041	1063	150	---NA---
comp15534_c1	1117	59	80	144	---NA---
comp15537_c0	1437	99	120	154	Orexin receptor type 2	GO:0004983;GO:0005887;GO:0007218;GO:0007631;GO:0016499;GO:0016740;GO:0032870;GO:0042277;GO:1901652	neuropeptide Y receptor activity;integral component of plasma membrane;neuropeptide signaling pathway;feeding behavior;orexin receptor activity;transferase activity;cellular response to hormone stimulus;peptide binding;response to peptide
comp15540_c0	1376	1341	1362	148	AMN1 homolog
comp15547_c0	723	403	424	153	---NA---
comp15555_c0	5222	4492	4513	145	---NA---
comp1557_c0	2254	1132	1154	140	---NA---
comp15577_c0	625	389	410	149	---NA---
comp15590_c0	1519	1052	1074	153	LON peptidase N-terminal domain and RING finger 3	GO:0016020;GO:0046872	membrane;metal ion binding
comp1560_c0	1404	157	177	142	uncharacterized conserved (DUF2039)
comp15602_c0	2039	1652	1671	149	Zinc finger OZF	GO:0005488	binding
comp15604_c0	937	448	469	142	PREDICTED: uncharacterized protein LOC105259421
comp15626_c0	769	147	170	141	---NA---
comp15628_c0	2585	487	510	145	---NA---
comp1563_c0	3121	3054	3074	148	adenylyl cyclase-associated 1 isoform X2	GO:0007010;GO:0044763	cytoskeleton organization;single-organism cellular process
comp15632_c0	4828	666	687	150	---NA---
comp15638_c0	838	182	204	151	probable enoyl- mitochondrial	GO:0003824;GO:0008152	catalytic activity;metabolic process
comp1564_c0	14608	1033	1054	143	dynein heavy cytoplasmic isoform X1	GO:0003777;GO:0005524;GO:0007018;GO:0016887;GO:0030286	microtubule motor activity;ATP binding;microtubule-based movement;ATPase activity;dynein complex
comp15641_c0	979	629	650	142	---NA---
comp15642_c0	10075	3466	3485	157	laminin subunit alpha-1
comp15648_c0	1462	445	466	163	---NA---
comp1565_c0	1555	1098	1119	147	Developmentally-regulated GTP-binding 2	GO:0005525	GTP binding
comp1566_c0	1407	521	541	154	N-alpha-acetyltransferase 10	GO:0000413;GO:0003755;GO:0006457;GO:0006475;GO:0017198;GO:0018002;GO:0022626;GO:0031415;GO:1990189;GO:1990190	protein peptidyl-prolyl isomerization;peptidyl-prolyl cis-trans isomerase activity;protein folding;internal protein amino acid acetylation;N-terminal peptidyl-serine acetylation;N-terminal peptidyl-glutamic acid acetylation;cytosolic ribosome;NatA complex;peptide-serine-N-acetyltransferase activity;peptide-glutamate-N-acetyltransferase activity
comp15666_c0	1349	697	718	157	---NA---
comp15671_c0	3113	2673	2696	150	DNA polymerase eta
comp1568_c0	1527	757	777	144	serine palmitoyltransferase small subunit a	GO:0016021	integral component of membrane
comp15680_c0	1657	669	691	144	---NA---
comp15688_c0	442	242	263	145	---NA---
comp15693_c0	3331	2372	2394	140	DNA polymerase zeta catalytic subunit	GO:0000166;GO:0003677;GO:0003887;GO:0006260;GO:0008408;GO:0016035;GO:0019985;GO:0090305	nucleotide binding;DNA binding;DNA-directed DNA polymerase activity;DNA replication;3'-5' exonuclease activity;zeta DNA polymerase complex;translesion synthesis;nucleic acid phosphodiester bond hydrolysis
comp15696_c0	2548	889	911	153	---NA---
comp157_c0	1824	876	898	149	60S ribosomal L23a	GO:0000166;GO:0003735;GO:0005840;GO:0006412	nucleotide binding;structural constituent of ribosome;ribosome;translation
comp15701_c0	1828	121	142	156	BTB POZ domain-containing 6-like
comp15704_c0	7892	1347	1369	161	proto-oncogene tyrosine- kinase ROS isoform X1	GO:0004672;GO:0016310	protein kinase activity;phosphorylation
comp15709_c0	2779	1673	1694	149	---NA---
comp15711_c0	576	56	77	142	---NA---
comp15712_c0	1053	525	548	142	Octopamine receptor beta-2R	GO:0004715;GO:0004930;GO:0007186;GO:0016021;GO:0018108	non-membrane spanning protein tyrosine kinase activity;G-protein coupled receptor activity;G-protein coupled receptor signaling pathway;integral component of membrane;peptidyl-tyrosine phosphorylation
comp15717_c0	826	8	27	140	---NA---
comp1572_c0	3297	1452	1472	152	S-adenosylmethionine decarboxylase proenzyme isoform X1	GO:0004014;GO:0006557;GO:0006597;GO:0008295	adenosylmethionine decarboxylase activity;S-adenosylmethioninamine biosynthetic process;spermine biosynthetic process;spermidine biosynthetic process
comp15727_c0	2003	805	824	152	---NA---
comp15732_c0	1766	334	355	148	tektin-2
comp15739_c0	4390	433	456	145	tigger transposable element-derived 2-like
comp1574_c0	1978	1033	1056	143	ultraviolet sensitive type	GO:0004930;GO:0007186;GO:0007601;GO:0007602;GO:0009881;GO:0016021;GO:0018298	G-protein coupled receptor activity;G-protein coupled receptor signaling pathway;visual perception;phototransduction;photoreceptor activity;integral component of membrane;protein-chromophore linkage
comp15744_c0	8001	3483	3504	149	voltage-dependent calcium channel type A subunit alpha-1 isoform X4
comp15761_c0	4735	797	818	165	zinc finger 91
comp15764_c0	807	765	787	142	---NA---
comp15768_c0	1522	75	95	144	---NA---
comp1577_c1	692	286	307	160	---NA---
comp15776_c0	732	180	200	150	---NA---
comp1578_c0	835	312	333	143	WD repeat-containing 6
comp15780_c0	406	151	172	148	---NA---
comp15782_c0	319	163	185	141	---NA---
comp15786_c1	373	335	359	149	---NA---
comp15790_c0	2516	590	612	152	---NA---
comp15795_c0	1820	1798	1820	146	platelet endothelial aggregation receptor 1-like isoform X3
comp15796_c0	2103	638	656	141	---NA---
comp15798_c0	852	410	431	142	acyl- synthetase family member mitochondrial	GO:0003824	catalytic activity
comp158_c0	791	749	770	141	60S ribosomal L13a	GO:0003735;GO:0006412;GO:0015934	structural constituent of ribosome;translation;large ribosomal subunit
comp15805_c0	4476	1719	1738	146	zinc finger 880-like	GO:0005488	binding
comp1581_c0	11558	10211	10231	168	NAD-dependent deacetylase sirtuin-7	GO:0070403	NAD+ binding
comp15813_c0	993	413	434	147	piggyBac transposable element-derived 4-like
comp15817_c0	398	217	238	164	---NA---
comp1582_c0	1851	1719	1740	143	PRRC1-like isoform X1
comp15835_c0	2973	2704	2726	141	---NA---
comp15840_c0	7570	3437	3459	151	Glioma tumor suppressor candidate region gene 1
comp15844_c0	472	121	144	143	---NA---
comp15849_c0	716	438	460	148	---NA---
comp15863_c0	1147	469	492	140	histone acetyltransferase KAT6B isoform X1	GO:0000786;GO:0003677;GO:0005634;GO:0006334;GO:0016746	nucleosome;DNA binding;nucleus;nucleosome assembly;transferase activity, transferring acyl groups
comp15869_c0	6496	1986	2006	163	serine-rich adhesin for platelets-like isoform X3
comp15880_c0	877	419	441	147	alanine aminotransferase 1	GO:0004021;GO:0009058;GO:0030170	L-alanine:2-oxoglutarate aminotransferase activity;biosynthetic process;pyridoxal phosphate binding
comp1589_c0	2253	1880	1901	158	nucleolar GTP-binding 1	GO:0005525;GO:0005730;GO:0042254	GTP binding;nucleolus;ribosome biogenesis
comp159_c0	937	79	100	143	60s ribosomal l7	GO:0005840	ribosome
comp15911_c0	652	43	64	148	---NA---
comp15918_c0	1679	736	757	141	titin isoform X2
comp1592_c0	1698	798	821	152	acetylcholine receptor subunit alpha-type acr-16-like	GO:0005230;GO:0016021;GO:0034220	extracellular ligand-gated ion channel activity;integral component of membrane;ion transmembrane transport
comp15920_c0	1065	165	187	150	---NA---
comp15923_c0	1463	1085	1107	145	UDP- c:beta-1,3-N-acetylgalactosaminyltransferase 2	GO:0016740	transferase activity
comp1593_c0	891	30	51	152	NADH dehydrogenase [ubiquinone] 1 alpha subcomplex subunit mitochondrial	GO:0003954;GO:0005739;GO:0005811;GO:0010906	NADH dehydrogenase activity;mitochondrion;lipid particle;regulation of glucose metabolic process
comp15934_c0	1521	662	683	159	hypothetical protein, partial
comp15942_c0	327	86	107	152	Down syndrome cell adhesion molecule Dscam2 isoform X46
comp15944_c0	4824	488	509	143	Double oxidase: two peroxidase domains	GO:0004601;GO:0006979;GO:0020037;GO:0055114;GO:0098869	peroxidase activity;response to oxidative stress;heme binding;oxidation-reduction process;cellular oxidant detoxification
comp15947_c0	2138	575	596	151	uronyl 2-sulfotransferase-like	GO:0016020;GO:0016740	membrane;transferase activity
comp15951_c1	2223	840	860	146	RNA-directed DNA polymerase from mobile element jockey-like
comp15954_c0	5093	3718	3742	148	cation-transporting ATPase 13A3	GO:0000166;GO:0016020;GO:0016787;GO:0043167	nucleotide binding;membrane;hydrolase activity;ion binding
comp15962_c0	1317	1262	1283	159	---NA---
comp1597_c0	1717	532	552	144	head-elevated expression
comp15971_c0	417	42	62	145	apterous a	GO:0005634;GO:0006355;GO:0008270;GO:0043565	nucleus;regulation of transcription, DNA-templated;zinc ion binding;sequence-specific DNA binding
comp15972_c0	2085	785	807	148	---NA---
comp15974_c0	1416	976	997	144	Heparan sulfate glucosamine 3-O-sulfotransferase 5	GO:0008146;GO:0016021	sulfotransferase activity;integral component of membrane
comp15976_c0	1837	1756	1778	145	---NA---
comp15987_c0	6821	4522	4543	160	---NA---
comp15988_c0	799	723	744	152	---NA---
comp15989_c0	1223	900	922	145	histone-lysine N-methyltransferase SETMAR-like
comp15993_c0	457	189	207	140	---NA---
comp15996_c0	1676	1458	1479	160	---NA---
comp1600_c0	7273	5755	5776	163	CUGBP Elav-like family member 1 isoform X9
comp16015_c0	1114	869	889	140	thyrotropin-releasing hormone receptor	GO:0004997;GO:0007218;GO:0016021	thyrotropin-releasing hormone receptor activity;neuropeptide signaling pathway;integral component of membrane
comp1602_c0	1979	1674	1696	159	hypothetical protein L798_03890	GO:0016021	integral component of membrane
comp16027_c0	823	636	660	154	endonuclease-reverse transcriptase	GO:0003824;GO:0090304	catalytic activity;nucleic acid metabolic process
comp16029_c0	3712	452	473	148	---NA---
comp16035_c1	1743	280	301	150	---NA---
comp1604_c0	7684	5899	5921	146	sphingomyelin phosphodiesterase isoform X1	GO:0003779;GO:0004767;GO:0006685;GO:0006897;GO:0007015;GO:0016798;GO:2000601	actin binding;sphingomyelin phosphodiesterase activity;sphingomyelin catabolic process;endocytosis;actin filament organization;hydrolase activity, acting on glycosyl bonds;positive regulation of Arp2/3 complex-mediated actin nucleation
comp16044_c0	1379	147	168	162	---NA---
comp16049_c0	4003	3306	3326	150	---NA---
comp1605_c0	2607	1598	1621	142	C-type mannose receptor 2-like
comp16068_c0	3253	1258	1279	144	Down syndrome cell adhesion molecule
comp16070_c0	554	536	554	167	---NA---
comp16071_c0	1334	1165	1185	152	serine protease 33-like isoform X2	GO:0008152;GO:0008236	metabolic process;serine-type peptidase activity
comp16077_c0	4242	348	368	147	---NA---
comp16086_c0	584	272	295	141	---NA---
comp16093_c1	6764	4611	4633	141	---NA---
comp16102_c0	4085	1809	1830	155	---NA---
comp16105_c0	484	328	351	149	---NA---
comp16110_c0	1555	187	209	148	PREDICTED: uncharacterized protein LOC105843093
comp16116_c0	808	343	363	140	---NA---
comp16119_c0	6513	2229	2251	162	Inactive phospholipase C 2	GO:0009987;GO:0044699;GO:0050794;GO:0050896	cellular process;single-organism process;regulation of cellular process;response to stimulus
comp16122_c0	1700	136	162	141	carnitine O-palmitoyltransferase liver isoform isoform X1	GO:0016020;GO:0016740	membrane;transferase activity
comp16155_c0	2479	1396	1418	151	ATP-binding cassette sub-family G member 1-like
comp1616_c0	2514	1737	1758	142	PREDICTED: uncharacterized protein LOC105450123 isoform X2
comp1617_c0	3256	1934	1957	160	sel-1 homolog 1	GO:0016020	membrane
comp16175_c0	7138	3153	3174	146	Low-density lipo receptor-related 6	GO:0016021	integral component of membrane
comp16188_c0	4003	365	386	146	mushroom body large-type Kenyon cell-specific 1 isoform X3
comp16189_c0	2210	1473	1494	151	piggyBac transposable element-derived 3-like
comp16193_c0	613	27	47	151	fatty acyl- reductase 1
comp16204_c0	1153	1025	1047	153	---NA---
comp16212_c0	2065	1892	1912	141	zinc finger 45-like	GO:0005488	binding
comp16221_c0	4960	2267	2286	161	transforming growth factor beta receptor type 3 isoform X1
comp16231_c0	1373	676	697	168	probable nuclear hormone receptor HR38	GO:0003707;GO:0003708;GO:0005634;GO:0006351;GO:0006355;GO:0008270;GO:0043401;GO:0043565;GO:0048384	steroid hormone receptor activity;retinoic acid receptor activity;nucleus;transcription, DNA-templated;regulation of transcription, DNA-templated;zinc ion binding;steroid hormone mediated signaling pathway;sequence-specific DNA binding;retinoic acid receptor signaling pathway
comp16236_c0	398	362	383	144	---NA---
comp1624_c0	3295	1445	1469	140	leucine-rich repeat and immunoglobulin-like domain-containing nogo receptor-interacting 3
comp16241_c0	2155	713	733	143	pol poly
comp16247_c0	395	317	341	148	---NA---
comp16251_c0	649	323	342	153	---NA---
comp16254_c0	4098	3331	3352	165	RNA-directed DNA polymerase from transposon
comp16259_c0	2044	768	789	146	---NA---
comp1626_c0	2920	1057	1078	151	2-oxoglutarate and iron-dependent oxygenase domain-containing 3-like	GO:0005506;GO:0016021;GO:0016705;GO:0031418;GO:0055114	iron ion binding;integral component of membrane;oxidoreductase activity, acting on paired donors, with incorporation or reduction of molecular oxygen;L-ascorbic acid binding;oxidation-reduction process
comp16268_c0	1532	1179	1202	147	---NA---
comp16281_c0	1066	425	447	149	serine threonine- kinase PAK mbt	GO:0004672;GO:0005524;GO:0006468	protein kinase activity;ATP binding;protein phosphorylation
comp16290_c0	881	718	738	145	---NA---
comp1631_c0	12718	3566	3585	150	PREDICTED: uncharacterized protein LOC108569059
comp16321_c1	472	290	313	147	---NA---
comp16323_c1	2672	2253	2274	153	class D atypical G- coupled receptor	GO:0007275;GO:0016021;GO:0016055;GO:0042813	multicellular organism development;integral component of membrane;Wnt signaling pathway;Wnt-activated receptor activity
comp16340_c0	645	346	367	146	---NA---
comp1635_c0	1375	1212	1232	147	26S proteasome non-ATPase regulatory subunit 8	GO:0005838;GO:0006508;GO:0009405	proteasome regulatory particle;proteolysis;pathogenesis
comp16350_c0	3833	1047	1065	161	lisH domain-containing ARMC9-like
comp16352_c0	855	796	818	150	---NA---
comp1636_c0	2788	2552	2573	142	Coiled-coil domain-containing 47	GO:0016021	integral component of membrane
comp16364_c0	667	422	444	141	---NA---
comp16368_c0	1912	448	467	162	#NAME?
comp16369_c0	3583	2762	2783	144	inscuteable homolog
comp16376_c0	2787	588	609	142	soluble guanylate cyclase 88E	GO:0000166;GO:0004383;GO:0005622;GO:0006182;GO:0020037;GO:0035556	nucleotide binding;guanylate cyclase activity;intracellular;cGMP biosynthetic process;heme binding;intracellular signal transduction
comp16379_c0	850	441	461	148	Ubiquitin carboxyl-terminal hydrolase 1
comp16382_c0	1131	476	495	146	---NA---
comp16389_c0	2758	1628	1649	155	---NA---
comp16398_c0	2090	583	606	146	---NA---
comp16399_c0	2435	465	485	145	---NA---
comp164_c0	1300	1250	1269	171	60S ribosomal L10	GO:0003735;GO:0005840;GO:0006412	structural constituent of ribosome;ribosome;translation
comp16400_c0	2201	852	871	142	---NA---
comp16406_c0	5334	29	50	143	hypothetical protein Y032_0289g1517
comp16414_c0	1287	1163	1184	145	---NA---
comp1642_c1	3405	1415	1436	152	---NA---
comp16429_c0	779	632	652	141	---NA---
comp16430_c0	3634	2479	2500	154	hypothetical protein g.7553, partial
comp1644_c0	5318	4951	4974	165	prominin isoform X2
comp16440_c0	974	339	361	145	Speckle-type POZ
comp16446_c0	6593	651	672	143	Mediator of RNA polymerase II transcription subunit 16
comp16447_c0	1205	1074	1095	149	---NA---
comp16451_c0	1080	233	253	149	hypothetical protein g.29109, partial
comp16452_c0	391	102	124	148	---NA---
comp16457_c0	997	908	929	148	zinc finger 91	GO:0005488	binding
comp1646_c0	4328	4253	4273	154	vacuolar sorting-associated 51 homolog
comp16461_c0	747	645	666	141	---NA---
comp16463_c0	2105	329	352	146	lethal(2)denticleless
comp16464_c0	1366	493	514	146	Transposable element Tc3
comp16476_c0	8700	7240	7261	140	Muscarinic acetylcholine receptor DM1	GO:0005887;GO:0007213;GO:0016907	integral component of plasma membrane;G-protein coupled acetylcholine receptor signaling pathway;G-protein coupled acetylcholine receptor activity
comp16477_c0	642	123	144	157	---NA---
comp1648_c0	4914	4159	4180	147	tyrosine--tRNA cytoplasmic	GO:0000049;GO:0004831;GO:0005524;GO:0005737;GO:0006437	tRNA binding;tyrosine-tRNA ligase activity;ATP binding;cytoplasm;tyrosyl-tRNA aminoacylation
comp16488_c0	1692	706	727	149	sterile alpha motif
comp16491_c0	10305	9108	9128	152	bark beetle isoform X1
comp16495_c0	2198	78	102	153	SET domain-containing 4
comp16498_c0	642	205	226	141	---NA---
comp16499_c0	16922	12830	12851	149
comp1650_c0	2367	892	913	141	Pol	GO:0016787;GO:0090304	hydrolase activity;nucleic acid metabolic process
comp16504_c0	2641	2063	2085	148	Dual specificity phosphatase 12	GO:0004725;GO:0008138;GO:0035335	protein tyrosine phosphatase activity;protein tyrosine/serine/threonine phosphatase activity;peptidyl-tyrosine dephosphorylation
comp1651_c0	9058	2817	2836	142	C-terminal-binding isoform X2	GO:0004617;GO:0051287;GO:0055114	phosphoglycerate dehydrogenase activity;NAD binding;oxidation-reduction process
comp16526_c0	1718	949	970	163	---NA---
comp1653_c2	6981	176	197	152	winged eye	GO:0003682;GO:0030154	chromatin binding;cell differentiation
comp1654_c2	1831	1749	1772	155	probable tRNA (uracil-O(2)-)-methyltransferase
comp16541_c0	2115	150	173	150	---NA---
comp16542_c0	308	10	32	140	---NA---
comp16544_c0	1337	579	600	155	---NA---
comp1655_c0	2605	1238	1259	151	phosphatidylinositol-binding clathrin assembly isoform X3	GO:0005545;GO:0030136;GO:0030276;GO:0048268	1-phosphatidylinositol binding;clathrin-coated vesicle;clathrin binding;clathrin coat assembly
comp16552_c0	917	132	154	152	Down syndrome cell adhesion molecule Dscam2
comp16560_c0	3920	3380	3401	146	---NA---
comp16567_c0	4390	2302	2322	148	---NA---
comp16568_c0	888	212	233	144	endonuclease-reverse transcriptase
comp16573_c0	5629	1664	1687	140	---NA---
comp16578_c0	3663	751	771	144	Unhealthy ribosome biogenesis 2
comp1659_c1	603	1	11	157	---NA---
comp1659_c3	663	356	378	150	---NA---
comp16607_c0	1683	923	944	140	---NA---
comp16624_c0	7543	2598	2620	150	DNA polymerase epsilon catalytic subunit A	GO:0003676;GO:0005634;GO:0006259;GO:0016779;GO:0034645	nucleic acid binding;nucleus;DNA metabolic process;nucleotidyltransferase activity;cellular macromolecule biosynthetic process
comp1664_c1	4848	2192	2213	155	ERI1 exoribonuclease 3
comp16641_c0	3681	1498	1518	159	D-glucuronyl C5-epimerase	GO:0006024;GO:0016021;GO:0016857	glycosaminoglycan biosynthetic process;integral component of membrane;racemase and epimerase activity, acting on carbohydrates and derivatives
comp16654_c0	442	79	99	154	facilitated trehalose transporter Tret1-like	GO:0006810;GO:0016020;GO:0022857	transport;membrane;transmembrane transporter activity
comp16655_c0	3230	96	118	149	ras-related Rab-31
comp1666_c0	2161	1767	1788	145	Pancreatic lipase-related 2
comp16664_c0	2178	1303	1329	156	constitutive coactivator of peroxisome proliferator-activated receptor gamma-like
comp1667_c0	501	425	447	154	venom carboxylesterase-6-like	GO:0016787	hydrolase activity
comp16670_c0	5124	1464	1486	148	over compensating isoform A
comp1668_c0	2909	2827	2849	143	Exonuclease domain-containing 1	GO:0016021	integral component of membrane
comp16689_c0	2804	1777	1796	159	transmembrane 68	GO:0008152;GO:0016021;GO:0016746	metabolic process;integral component of membrane;transferase activity, transferring acyl groups
comp16693_c0	2362	814	837	141	chordin 1
comp16695_c1	1115	105	125	142	---NA---
comp1670_c0	852	253	272	155	AKH corazonin-related
comp16714_c0	1914	727	748	140	endonuclease-reverse transcriptase
comp1672_c0	4240	2701	2721	149	nuclear MDM1 isoform X2
comp1673_c0	2802	1164	1185	155	prostatic acid phosphatase-like
comp16735_c1	1609	792	813	145	---NA---
comp16737_c0	728	426	446	146	---NA---
comp1674_c0	4800	883	903	149	ATP-dependent 6-phosphofructokinase isoform X2	GO:0003872;GO:0005524;GO:0005737;GO:0006002;GO:0046872;GO:0061615	6-phosphofructokinase activity;ATP binding;cytoplasm;fructose 6-phosphate metabolic process;metal ion binding;glycolytic process through fructose-6-phosphate
comp16741_c0	3400	3345	3366	141	rest corepressor
comp16743_c0	3866	540	560	146	---NA---
comp16748_c0	1988	260	281	149	---NA---
comp1675_c0	3460	828	849	144	hypothetical protein L798_07158
comp1675_c1	7206	5797	5817	145	phosphatase Slingshot homolog 2 isoform X1
comp16751_c0	384	178	199	143	---NA---
comp16764_c0	7452	3150	3171	149	centromere-associated E isoform X2
comp16773_c0	1078	471	492	143	PREDICTED: LOW QUALITY PROTEIN: uncharacterized protein LOC100904976
comp16774_c0	619	483	503	157	---NA---
comp16779_c0	1984	1648	1669	140	nuclease HARBI1
comp1678_c0	3721	1567	1594	142	Cysteine and histidine-rich domain-containing	GO:0051920;GO:0055114;GO:0098869	peroxiredoxin activity;oxidation-reduction process;cellular oxidant detoxification
comp16780_c0	2001	749	768	144	Sodium-independent sulfate anion transporter	GO:0008271;GO:0016021;GO:1902358	secondary active sulfate transmembrane transporter activity;integral component of membrane;sulfate transmembrane transport
comp16785_c0	1296	135	155	145	---NA---
comp16786_c0	2010	1794	1817	148	---NA---
comp16794_c0	1517	961	983	145	---NA---
comp168_c0	2446	1334	1356	147	60S ribosomal L15	GO:0003735;GO:0005840;GO:0006412	structural constituent of ribosome;ribosome;translation
comp1680_c0	678	543	564	141	---NA---
comp16800_c0	2902	1749	1770	146	---NA---
comp1682_c0	2632	976	997	144	---NA---
comp16824_c0	416	392	413	151	---NA---
comp16827_c0	5478	116	136	140	---NA---
comp16828_c0	723	56	77	153	---NA---
comp1684_c0	4601	2115	2136	147	disks large 1 tumor suppressor isoform X6
comp1685_c0	4112	603	626	149	globin	GO:0005488	binding
comp16854_c0	2330	542	565	152	Membrane-associated tyrosine- and threonine-specific cdc2-inhibitory kinase	GO:0009987;GO:0016301	cellular process;kinase activity
comp1686_c0	5785	5574	5596	148	stress-activated kinase JNK isoform X1	GO:0000165;GO:0004707;GO:0005524;GO:0005622	MAPK cascade;MAP kinase activity;ATP binding;intracellular
comp1687_c0	6115	2686	2706	147	DNA topoisomerase 2 isoform X1	GO:0003677;GO:0003918;GO:0005524;GO:0005634;GO:0006265;GO:0016491;GO:0055114	DNA binding;DNA topoisomerase type II (ATP-hydrolyzing) activity;ATP binding;nucleus;DNA topological change;oxidoreductase activity;oxidation-reduction process
comp16874_c0	3392	3058	3077	145	jerky homolog-like
comp16878_c0	1272	175	196	140	---NA---
comp169_c2	8331	328	349	151	disks large homolog 5 isoform X1
comp1690_c0	4944	1665	1686	142	Eukaryotic translation initiation factor 3 subunit A	GO:0001731;GO:0003743;GO:0005852;GO:0006446;GO:0016282;GO:0033290	formation of translation preinitiation complex;translation initiation factor activity;eukaryotic translation initiation factor 3 complex;regulation of translational initiation;eukaryotic 43S preinitiation complex;eukaryotic 48S preinitiation complex
comp16904_c0	1917	1064	1085	145	---NA---
comp1691_c0	5464	2958	2978	155	casein kinase II subunit alpha isoform X1	GO:0004674;GO:0005524;GO:0006468	protein serine/threonine kinase activity;ATP binding;protein phosphorylation
comp16917_c0	2908	1890	1911	146	---NA---
comp1693_c0	2339	2221	2244	153	circadian clock-controlled
comp16931_c0	649	346	370	148	---NA---
comp16932_c0	1704	892	913	157	hypothetical protein TcasGA2_TC035047, partial
comp16951_c0	1211	904	924	156	Cuticular analogous to peritrophins 1-D	GO:0005576;GO:0006030;GO:0008061	extracellular region;chitin metabolic process;chitin binding
comp16952_c0	1715	423	444	140	---NA---
comp16953_c0	1834	786	807	145	coagulation factor VII
comp16958_c0	4340	791	812	155	homeobox 5	GO:0003676;GO:0046872	nucleic acid binding;metal ion binding
comp1696_c0	4116	349	367	161	alpha-aminoadipic semialdehyde dehydrogenase	GO:0016620;GO:0055114	oxidoreductase activity, acting on the aldehyde or oxo group of donors, NAD or NADP as acceptor;oxidation-reduction process
comp16960_c0	3812	1454	1475	140	---NA---
comp16967_c0	4669	3599	3620	150	Mediator of RNA polymerase II transcription subunit 1	GO:0001104;GO:0006357;GO:0016592	RNA polymerase II transcription cofactor activity;regulation of transcription from RNA polymerase II promoter;mediator complex
comp16969_c0	375	186	208	150	---NA---
comp1697_c0	2447	504	525	143	NADH-cytochrome b5 reductase 2 isoform X2	GO:0004128;GO:0016021;GO:0055114	cytochrome-b5 reductase activity, acting on NAD(P)H;integral component of membrane;oxidation-reduction process
comp16970_c0	3486	1939	1960	148	Mismatch repair endonuclease PMS2	GO:0003697;GO:0006298;GO:0016887;GO:0032389	single-stranded DNA binding;mismatch repair;ATPase activity;MutLalpha complex
comp1698_c0	1416	1192	1213	141	---NA---
comp16988_c0	1751	357	380	147	PREDICTED: uncharacterized protein LOC108578405
comp16991_c0	302	113	137	148	---NA---
comp16992_c0	8701	4350	4373	147	---NA---
comp16995_c0	305	251	272	140	---NA---
comp1700_c0	2755	66	87	151	---NA---
comp17010_c0	1878	887	909	140	---NA---
comp17022_c0	4502	756	776	148	Centromere J	GO:0000242;GO:0005814;GO:0007099;GO:0007140;GO:0008356;GO:0035186;GO:0040011;GO:0045298;GO:0046785;GO:0051299;GO:0060271	pericentriolar material;centriole;centriole replication;male meiosis;asymmetric cell division;syncytial blastoderm mitotic cell cycle;locomotion;tubulin complex;microtubule polymerization;centrosome separation;cilium assembly
comp17024_c0	354	64	85	142	---NA---
comp1705_c2	5319	1491	1512	154	titin isoform X4
comp17051_c0	1077	50	72	141	---NA---
comp17052_c0	4746	3199	3220	151	---NA---
comp17067_c0	665	352	373	145	---NA---
comp17074_c0	2594	2451	2472	149	organic cation carnitine	GO:0005215;GO:0006810	transporter activity;transport
comp1708_c0	3311	2877	2895	143	septin-7 isoform X1
comp17086_c0	3879	3766	3786	158	Deoxynucleotidyltransferase terminal-interacting 1	GO:0005488	binding
comp17089_c0	1093	558	578	155	---NA---
comp1709_c0	2662	532	551	140	next to BRCA1 gene 1 -like
comp17093_c0	620	212	234	150	---NA---
comp17097_c0	619	318	340	152	---NA---
comp171_c0	3317	1815	1835	151	failed axon connections
comp1710_c1	2801	2537	2560	148	Transposable element Tc3
comp17131_c0	1468	1344	1365	142	THAP domain-containing 1 isoform X1
comp17137_c0	2620	909	931	143	ionotropic receptor	GO:0004970;GO:0016021;GO:0035235	ionotropic glutamate receptor activity;integral component of membrane;ionotropic glutamate receptor signaling pathway
comp17150_c0	389	217	238	166	---NA---
comp17160_c0	1361	507	527	158	---NA---
comp1717_c0	5730	2808	2829	153	sedoheptulokinase-like isoform X2	GO:0005975;GO:0016301;GO:0016310;GO:0016773	carbohydrate metabolic process;kinase activity;phosphorylation;phosphotransferase activity, alcohol group as acceptor
comp1718_c0	2632	2380	2400	154	solute carrier organic anion transporter family member 2A1-like	GO:0006810;GO:0016020	transport;membrane
comp17181_c0	509	50	70	147	probable tubulin polyglutamylase TTLL2	GO:0006464	cellular protein modification process
comp1721_c2	2617	2245	2265	142	TIPIN homolog	GO:0009987	cellular process
comp17225_c0	923	281	302	142	---NA---
comp1723_c0	2688	1615	1639	146	thioredoxin reductase 3	GO:0009987;GO:0015036;GO:0016668;GO:0044699	cellular process;disulfide oxidoreductase activity;oxidoreductase activity, acting on a sulfur group of donors, NAD(P) as acceptor;single-organism process
comp17245_c0	1159	1116	1136	147	uncharacterized protein LOC107446225
comp17246_c0	2032	975	996	146	---NA---
comp17250_c0	1922	283	303	140	PREDICTED: uncharacterized protein LOC106143395, partial
comp17251_c1	573	189	209	141	---NA---
comp1726_c0	1089	1050	1073	143	---NA---
comp17270_c0	8153	4072	4095	152	Histone-lysine N-methyltransferase trithorax
comp17271_c0	1981	230	250	142	homeotic spalt-major-like isoform X7	GO:0003676;GO:0005215;GO:0006810;GO:0016020;GO:0046872	nucleic acid binding;transporter activity;transport;membrane;metal ion binding
comp17273_c0	1179	560	581	160	---NA---
comp17285_c0	616	535	556	154	---NA---
comp173_c1	1234	975	995	153	cytochrome c oxidase subunit 6B1-like	GO:0004129;GO:0005739;GO:0055114;GO:1902600	cytochrome-c oxidase activity;mitochondrion;oxidation-reduction process;hydrogen ion transmembrane transport
comp17312_c0	2786	1736	1763	151	---NA---
comp17315_c0	1005	26	47	141	Transcription factor Adf-
comp1732_c0	2218	583	602	149	phosphoenolpyruvate carboxykinase	GO:0004613;GO:0005525;GO:0006094;GO:0016301;GO:0016310	phosphoenolpyruvate carboxykinase (GTP) activity;GTP binding;gluconeogenesis;kinase activity;phosphorylation
comp17321_c0	3526	629	652	143	---NA---
comp17325_c0	1682	1109	1131	152	---NA---
comp17363_c0	2982	879	900	145	---NA---
comp17371_c0	1775	842	862	163	acetylcholinesterase-like
comp17382_c0	4090	2215	2233	162	---NA---
comp17386_c0	446	101	122	152	---NA---
comp1740_c0	3148	902	924	145	vesicle-fusing ATPase 1-like	GO:0005524	ATP binding
comp17402_c0	839	645	666	151	Retinol dehydrogenase 11
comp17403_c0	2237	1346	1367	152	tetratricopeptide repeat 21B-like
comp1741_c0	2002	914	935	144	adenylosuccinate lyase	GO:0004018;GO:0006189;GO:0044208;GO:0070626	N6-(1,2-dicarboxyethyl)AMP AMP-lyase (fumarate-forming) activity;'de novo' IMP biosynthetic process;'de novo' AMP biosynthetic process;(S)-2-(5-amino-1-(5-phospho-D-ribosyl)imidazole-4-carboxamido)succinate AMP-lyase (fumarate-forming) activity
comp17412_c0	3096	1265	1286	159	---NA---
comp17426_c0	679	497	518	142	---NA---
comp17428_c0	8703	213	234	145	transcription factor E2F7	GO:0009987;GO:0019219;GO:0044767;GO:0048523;GO:0048856;GO:2000112	cellular process;regulation of nucleobase-containing compound metabolic process;single-organism developmental process;negative regulation of cellular process;anatomical structure development;regulation of cellular macromolecule biosynthetic process
comp1743_c0	3438	2519	2537	149	Trifunctional purine biosynthetic adenosine-3	GO:0004637;GO:0004641;GO:0004644;GO:0005524;GO:0005737;GO:0006189;GO:0009113;GO:0046872	phosphoribosylamine-glycine ligase activity;phosphoribosylformylglycinamidine cyclo-ligase activity;phosphoribosylglycinamide formyltransferase activity;ATP binding;cytoplasm;'de novo' IMP biosynthetic process;purine nucleobase biosynthetic process;metal ion binding
comp1745_c0	2746	1653	1674	141	integrin beta-PS-like
comp17452_c0	4814	2502	2522	154	adenylate cyclase type 2 isoform X2	GO:0009987;GO:0016020;GO:0016829;GO:0044699	cellular process;membrane;lyase activity;single-organism process
comp17458_c0	906	669	690	151	---NA---
comp17467_c0	1722	1310	1332	150	zinc finger with UFM1-specific peptidase domain -like isoform X1	GO:0046872	metal ion binding
comp17469_c0	536	377	397	164	---NA---
comp1747_c0	2720	581	600	144	Gamma-secretase subunit Aph-1	GO:0016021;GO:0016485;GO:0043085	integral component of membrane;protein processing;positive regulation of catalytic activity
comp17471_c0	384	305	325	152	---NA---
comp17478_c0	2059	1349	1369	156	---NA---
comp1748_c0	4049	1186	1207	157	carnitine O-palmitoyltransferase liver isoform isoform X1	GO:0016021;GO:0016746	integral component of membrane;transferase activity, transferring acyl groups
comp1749_c1	2528	690	711	154	---NA---
comp1750_c1	2838	2169	2188	152	---NA---
comp1750_c2	3272	349	372	143	---NA---
comp17506_c0	2830	759	782	142	isoforms B C-like
comp17520_c0	5144	4774	4795	148	---NA---
comp17523_c1	5582	2555	2576	146	dynein heavy chain axonemal-like
comp17525_c0	892	501	523	154	---NA---
comp17545_c0	6748	1606	1628	153	---NA---
comp17546_c0	592	300	322	183	---NA---
comp17547_c0	909	671	692	152	---NA---
comp17551_c0	901	539	560	160	---NA---
comp17557_c0	379	88	109	143	---NA---
comp17570_c0	2379	2256	2277	147	homeobox 2
comp17576_c0	1851	724	744	158	---NA---
comp1758_c0	5138	2860	2885	143	synaptotagmin-11 isoform X1	GO:0016021	integral component of membrane
comp17580_c0	812	431	453	150	---NA---
comp17584_c0	1466	1263	1285	142	---NA---
comp1759_c1	2728	2570	2591	154	poly(U)-binding-splicing factor half pint isoform X1	GO:0000166;GO:0003723	nucleotide binding;RNA binding
comp17595_c0	708	98	122	146	KRAB-A domain-containing 2-like
comp176_c0	674	638	661	160	metallothionein
comp17600_c0	1877	350	371	151	---NA---
comp17606_c0	2613	1788	1810	142	---NA---
comp17608_c0	2290	675	699	142	---NA---
comp17619_c0	495	54	73	152	---NA---
comp1762_c0	7214	4731	4754	142	serine threonine- kinase VRK1 isoform X1	GO:0004674;GO:0005488;GO:0005634;GO:0005737;GO:0006996;GO:0018105;GO:0044446	protein serine/threonine kinase activity;binding;nucleus;cytoplasm;organelle organization;peptidyl-serine phosphorylation;intracellular organelle part
comp1762_c3	4818	4793	4815	143	Glutaminyl-peptide cyclotransferase
comp1763_c0	4761	1945	1965	141	long-chain-fatty-acid-- ligase 4 isoform X3	GO:0001676;GO:0004467;GO:0016021	long-chain fatty acid metabolic process;long-chain fatty acid-CoA ligase activity;integral component of membrane
comp17637_c0	2508	568	586	145	zinc finger 271
comp17646_c0	2863	337	356	144	endonuclease reverse
comp17650_c0	1221	991	1015	150	hypothetical protein g.8243
comp17656_c0	2991	2305	2329	156	potassium voltage-gated channel eag isoform X3	GO:0000155;GO:0000160;GO:0005249;GO:0005622;GO:0016021;GO:0023014;GO:0071805	phosphorelay sensor kinase activity;phosphorelay signal transduction system;voltage-gated potassium channel activity;intracellular;integral component of membrane;signal transduction by protein phosphorylation;potassium ion transmembrane transport
comp1767_c1	3703	1589	1610	143	---NA---
comp17682_c0	5325	154	175	141	Transient receptor potential cation channel trpm	GO:0005216;GO:0016021;GO:0034220;GO:0051262	ion channel activity;integral component of membrane;ion transmembrane transport;protein tetramerization
comp17695_c0	3982	427	448	153	zinc finger 557-like isoform X1	GO:0003676;GO:0005634;GO:0008270	nucleic acid binding;nucleus;zinc ion binding
comp17696_c0	736	211	231	147	---NA---
comp177_c1	3170	2049	2074	159	NAD-dependent deacetylase sirtuin-1	GO:0070403	NAD+ binding
comp177_c10	844	585	604	150	40S ribosomal S24	GO:0000166;GO:0003735;GO:0005840;GO:0006412	nucleotide binding;structural constituent of ribosome;ribosome;translation
comp17701_c0	825	411	431	152	histone-lysine N-methyltransferase SETMAR-like	GO:0008168;GO:0032259	methyltransferase activity;methylation
comp1772_c0	3410	3224	3244	151	Solute carrier family 25 member 46	GO:0006810;GO:0016021	transport;integral component of membrane
comp17728_c0	1865	638	658	140	RNA-directed DNA polymerase (reverse transcriptase) and Integrase domain containing	GO:0005488	binding
comp1773_c1	2973	265	288	142	Cuticlin-1
comp17731_c0	1590	154	174	142	---NA---
comp1774_c2	4800	3364	3385	145	renalase isoform X1
comp17756_c0	1541	383	404	145	---NA---
comp1776_c0	2191	856	877	152	probable hydroxyacid-oxoacid mitochondrial	GO:0016491;GO:0046872;GO:0055114	oxidoreductase activity;metal ion binding;oxidation-reduction process
comp17762_c0	591	354	376	156	---NA---
comp1777_c0	3399	2538	2559	151	toll
comp1778_c0	2296	1857	1879	140	oxidoreductase GLYR1 homolog	GO:0004616;GO:0051287;GO:0055114	phosphogluconate dehydrogenase (decarboxylating) activity;NAD binding;oxidation-reduction process
comp17781_c0	2236	1091	1114	154	---NA---
comp17785_c0	964	639	661	151	---NA---
comp17786_c0	1661	853	874	150	---NA---
comp17793_c0	1098	17	38	143	---NA---
comp17798_c0	997	133	154	145	hypothetical protein OCBIM_22000971mg, partial
comp1780_c0	2776	2508	2527	144	ER membrane complex subunit 4	GO:0016021	integral component of membrane
comp17803_c0	458	12	35	141	---NA---
comp17805_c0	1625	346	366	159	---NA---
comp17809_c0	1641	335	355	152	GTP-binding RAD-like	GO:0005525;GO:0005622;GO:0007264;GO:0016020	GTP binding;intracellular;small GTPase mediated signal transduction;membrane
comp1781_c1	3114	2921	2944	155	actin-related 2 isoform X1	GO:0005524;GO:0005885;GO:0034314	ATP binding;Arp2/3 protein complex;Arp2/3 complex-mediated actin nucleation
comp17813_c0	3004	2962	2982	150	isoform E-like
comp17822_c0	1756	1386	1407	143	---NA---
comp17826_c0	3677	63	83	147	Transposable element Tcb1	GO:0043170;GO:0044238	macromolecule metabolic process;primary metabolic process
comp17835_c1	985	605	624	140	---NA---
comp17836_c1	2950	2347	2366	144	scaffold salvador isoform X1	GO:0005622;GO:0006915;GO:0032947;GO:0035329;GO:0042127	intracellular;apoptotic process;protein complex scaffold;hippo signaling;regulation of cell proliferation
comp1785_c1	2728	1869	1890	142	DNA-directed RNA polymerase II subunit RPB3	GO:0003677;GO:0003899;GO:0006351;GO:0046983	DNA binding;DNA-directed 5'-3' RNA polymerase activity;transcription, DNA-templated;protein dimerization activity
comp17862_c0	521	156	177	141	---NA---
comp1787_c0	1296	1254	1277	143	Cyclin-related FAM58A
comp17876_c0	406	50	74	148	---NA---
comp17878_c0	844	47	70	151	---NA---
comp17882_c0	3408	181	202	147	---NA---
comp1789_c0	5392	2700	2722	146	Ubiquilin-1
comp17892_c0	1566	666	687	142	---NA---
comp17896_c0	333	237	258	167	---NA---
comp17898_c0	603	307	329	149	---NA---
comp179_c0	1146	1046	1067	145	60S ribosomal L34-like	GO:0003735;GO:0005840;GO:0006412	structural constituent of ribosome;ribosome;translation
comp1790_c0	2446	1435	1456	155	---NA---
comp17918_c0	2164	291	313	151	---NA---
comp1792_c0	2661	456	476	143	polymerase delta-interacting 3-like isoform X1
comp17930_c0	5357	1945	1967	151	diacylglycerol kinase eta isoform X1
comp17936_c0	13214	4379	4401	144	SZT2-like isoform X1
comp17938_c0	679	574	596	141	---NA---
comp17941_c0	1318	489	511	141	---NA---
comp1795_c0	1922	309	334	144	lethal(2)neighbour of tid	GO:0005783;GO:0016021;GO:0016758	endoplasmic reticulum;integral component of membrane;transferase activity, transferring hexosyl groups
comp17955_c0	6839	853	874	155	Down syndrome cell adhesion molecule Dscam2 isoform X1
comp17965_c0	659	564	584	145	---NA---
comp1797_c0	2825	171	192	146	FAM10A4 isoform X2
comp17972_c0	1768	560	581	146	---NA---
comp17978_c0	614	428	451	161	---NA---
comp17984_c0	1933	1079	1100	140	---NA---
comp17985_c0	689	619	641	156	---NA---
comp1799_c0	3535	2069	2091	147	presenilin homolog	GO:0005783;GO:0005794;GO:0006508;GO:0008233;GO:0044425;GO:0044446	endoplasmic reticulum;Golgi apparatus;proteolysis;peptidase activity;membrane part;intracellular organelle part
comp17994_c0	806	502	522	141	---NA---
comp17996_c0	1124	279	299	142	---NA---
comp17997_c0	2278	179	199	142	Transposable element Tc1	GO:0003676;GO:0006259	nucleic acid binding;DNA metabolic process
comp180_c0	1199	355	376	156	cytochrome c oxidase subunit ndufa4	GO:0016021	integral component of membrane
comp180_c2	5281	3258	3278	156	beta-chimaerin isoform X1	GO:0007165;GO:0016787	signal transduction;hydrolase activity
comp18018_c0	350	110	129	143	Telomerase reverse
comp18028_c0	652	58	76	164	---NA---
comp1804_c0	3204	2952	2973	144	Extended synaptotagmin-2	GO:0008289;GO:0016021	lipid binding;integral component of membrane
comp18057_c0	655	177	197	147	---NA---
comp1806_c0	2826	1637	1658	148	PQ-loop repeat-containing 1 isoform X1	GO:0016020	membrane
comp18071_c0	1372	579	601	144	---NA---
comp18075_c0	440	377	400	147	---NA---
comp18082_c0	1501	785	809	141	---NA---
comp18086_c0	2320	332	352	153	transposase HI-
comp18091_c0	1765	197	220	148	---NA---
comp18093_c0	700	388	409	143	hypothetical protein g.46398, partial
comp18105_c0	5373	2089	2111	152	oocyte zinc finger
comp18107_c0	1659	734	756	140	---NA---
comp1811_c0	3124	1672	1695	144	---NA---
comp1811_c1	2600	1346	1368	145	---NA---
comp18117_c0	1318	596	617	151	---NA---
comp1812_c4	3694	3401	3426	151	---NA---
comp18122_c0	1295	820	844	147	Fanconi anemia group J	GO:0016818;GO:0097159;GO:1901363	hydrolase activity, acting on acid anhydrides, in phosphorus-containing anhydrides;organic cyclic compound binding;heterocyclic compound binding
comp18125_c0	781	237	258	143	---NA---
comp18128_c0	1654	996	1017	141	---NA---
comp18145_c0	1512	597	620	152	reverse transcriptase	GO:0005488	binding
comp18149_c0	2330	1976	1997	143	---NA---
comp18154_c0	537	439	459	151	---NA---
comp1816_c0	4269	3999	4021	148	Argonaute 2	GO:0003676	nucleic acid binding
comp1817_c0	1699	1554	1574	156	grpE mitochondrial	GO:0000774;GO:0005759;GO:0006457;GO:0016853;GO:0042803;GO:0050790;GO:0051087	adenyl-nucleotide exchange factor activity;mitochondrial matrix;protein folding;isomerase activity;protein homodimerization activity;regulation of catalytic activity;chaperone binding
comp18173_c0	1596	725	747	140	---NA---
comp18178_c0	633	349	373	149	---NA---
comp1818_c0	3910	1882	1903	143	Methyltransferase 13	GO:0008168;GO:0032259	methyltransferase activity;methylation
comp18182_c0	1488	1243	1264	152	protocadherin Fat 4-like
comp182_c0	2372	989	1010	140	D-arabinitol dehydrogenase 1-like	GO:0008270;GO:0016491;GO:0055114	zinc ion binding;oxidoreductase activity;oxidation-reduction process
comp1820_c0	1153	456	477	151	---NA---
comp1823_c0	2116	578	599	143	UV excision repair RAD23 homolog B	GO:0044238;GO:0044260	primary metabolic process;cellular macromolecule metabolic process
comp18232_c0	377	45	67	156	endonuclease reverse
comp18238_c0	3409	3175	3197	151	---NA---
comp18245_c0	1124	15	37	157	piggyBac transposable element-derived 4-like
comp18251_c0	1309	331	351	149	hypothetical protein g.4050, partial
comp18275_c0	1240	986	1007	140	---NA---
comp18278_c0	1880	1073	1092	149	---NA---
comp1828_c0	1093	463	485	170	ETS domain-containing Elk-3-like	GO:0000981;GO:0005634;GO:0006357;GO:0030154;GO:0043565	RNA polymerase II transcription factor activity, sequence-specific DNA binding;nucleus;regulation of transcription from RNA polymerase II promoter;cell differentiation;sequence-specific DNA binding
comp18282_c0	2311	1435	1459	153	---NA---
comp18287_c0	1008	500	523	146	---NA---
comp183_c0	970	733	757	150	CCHC-type zinc finger CG3800	GO:0003676;GO:0008270	nucleic acid binding;zinc ion binding
comp1830_c0	1079	849	873	153	ubiquitin carboxyl-terminal hydrolase 14	GO:0006511;GO:0016579;GO:0036459	ubiquitin-dependent protein catabolic process;protein deubiquitination;thiol-dependent ubiquitinyl hydrolase activity
comp18302_c0	5222	1401	1422	152	---NA---
comp18305_c0	683	198	220	140	---NA---
comp18307_c0	480	18	39	147	---NA---
comp18312_c0	764	671	692	151	---NA---
comp18317_c0	532	213	234	150	---NA---
comp1832_c1	3184	1315	1336	150	Acetyl-coenzyme A synthetase	GO:0003987;GO:0005524;GO:0016021;GO:0016208;GO:0019427	acetate-CoA ligase activity;ATP binding;integral component of membrane;AMP binding;acetyl-CoA biosynthetic process from acetate
comp18330_c0	877	172	197	145	RNA-directed DNA polymerase from mobile element jockey-like
comp18338_c0	939	195	215	154	unknown similar to AcMNPV orf7
comp18340_c0	1969	583	602	144	---NA---
comp1835_c1	1164	443	467	143	Mitochondrial import inner membrane translocase subunit Tim10	GO:0005744;GO:0015450;GO:0042719;GO:0045039;GO:0045824;GO:0046872;GO:0050829	mitochondrial inner membrane presequence translocase complex;P-P-bond-hydrolysis-driven protein transmembrane transporter activity;mitochondrial intermembrane space protein transporter complex;protein import into mitochondrial inner membrane;negative regulation of innate immune response;metal ion binding;defense response to Gram-negative bacterium
comp1835_c2	5771	3342	3364	140	reticulon-4-interacting 1 mitochondrial-like
comp18353_c0	3442	2572	2593	153	patched	GO:0007165;GO:0008158;GO:0016021	signal transduction;hedgehog receptor activity;integral component of membrane
comp18371_c0	5046	3754	3775	162	zinc finger 585B-like
comp18375_c0	2744	666	686	140	---NA---
comp18384_c0	652	467	485	146	---NA---
comp18386_c0	518	471	490	141	---NA---
comp1839_c0	1037	617	636	166	small nuclear ribonucleo Sm	GO:0000243;GO:0000245;GO:0000387;GO:0003723;GO:0005682;GO:0005685;GO:0005686;GO:0005687;GO:0005689;GO:0019013;GO:0034715;GO:0034719;GO:0071010;GO:0071011;GO:0071013;GO:0097526	commitment complex;spliceosomal complex assembly;spliceosomal snRNP assembly;RNA binding;U5 snRNP;U1 snRNP;U2 snRNP;U4 snRNP;U12-type spliceosomal complex;viral nucleocapsid;pICln-Sm protein complex;SMN-Sm protein complex;prespliceosome;precatalytic spliceosome;catalytic step 2 spliceosome;spliceosomal tri-snRNP complex
comp1840_c0	2008	1811	1833	150	Cell cycle control 50A	GO:0016021	integral component of membrane
comp18403_c0	1863	1654	1674	140	---NA---
comp18406_c0	1163	551	572	149	---NA---
comp18408_c0	715	486	509	147	---NA---
comp18409_c0	3822	2343	2364	156	---NA---
comp1841_c0	1489	1377	1399	143	UPF0568 C14orf166 homolog
comp18410_c0	2443	862	883	141	Homeobox domain-containing
comp18411_c0	1343	1215	1236	157	---NA---
comp18416_c0	1122	163	185	163	---NA---
comp18417_c0	946	651	672	144	---NA---
comp1842_c0	7784	4745	4767	147	proliferating cell nuclear antigen	GO:0003677;GO:0005634;GO:0006260;GO:0006275;GO:0030337	DNA binding;nucleus;DNA replication;regulation of DNA replication;DNA polymerase processivity factor activity
comp18421_c0	1342	659	679	156	---NA---
comp18430_c0	1432	851	872	140	organic cation transporter	GO:0006810;GO:0016020	transport;membrane
comp1844_c0	430	221	240	158	---NA---
comp18450_c0	727	399	420	140	---NA---
comp18458_c0	322	45	65	141	longitudinals lacking isoforms A B D L isoform X10
comp1846_c0	2916	2537	2558	147	N(G),N(G)-dimethylarginine dimethylaminohydrolase 1 isoform X1	GO:0016787	hydrolase activity
comp18461_c0	310	44	65	146	---NA---
comp18464_c0	2057	1417	1439	149	---NA---
comp1848_c2	1373	464	484	149	---NA---
comp18483_c1	5662	2613	2634	142	Leucine-rich repeat-containing 68
comp18497_c0	5621	4197	4218	162	Ras-responsive element-binding 1
comp185_c0	6454	613	636	160	---NA---
comp185_c2	1867	219	242	150	lysosomal aspartic protease	GO:0004190;GO:0005764;GO:0006508	aspartic-type endopeptidase activity;lysosome;proteolysis
comp1850_c0	802	635	655	147	gamma-aminobutyric acid receptor-associated	GO:0006914	autophagy
comp1851_c0	3814	3590	3613	145	casein kinase II subunit beta isoform X2	GO:0005956;GO:0016301;GO:0016310;GO:0019887;GO:0045859	protein kinase CK2 complex;kinase activity;phosphorylation;protein kinase regulator activity;regulation of protein kinase activity
comp18513_c0	1214	582	605	145	---NA---
comp18515_c0	785	563	587	147	---NA---
comp18542_c0	2806	910	933	147	PREDICTED: uncharacterized protein LOC108904538 isoform X1
comp18544_c0	4897	1291	1312	144	---NA---
comp1856_c0	4934	317	343	154	sarcosine mitochondrial	GO:0016491;GO:0055114	oxidoreductase activity;oxidation-reduction process
comp18565_c0	903	494	516	150	---NA---
comp1857_c0	1959	1066	1087	146	sorting and assembly machinery component 50 homolog
comp18577_c0	2016	167	188	159	probable G- coupled receptor 139
comp18590_c0	785	19	42	150	---NA---
comp18593_c0	3275	2902	2924	151	N-acetylglucosaminyl-phosphatidylinositol biosynthetic isoform X1	GO:0006506;GO:0016021	GPI anchor biosynthetic process;integral component of membrane
comp1860_c0	5577	3390	3411	147	neurocalcin homolog	GO:0005509	calcium ion binding
comp18609_c0	877	284	305	140	---NA---
comp18615_c0	2241	660	683	140	---NA---
comp1863_c0	5562	2845	2867	151	Importin-5
comp18630_c0	1682	441	463	150	---NA---
comp18634_c0	514	162	182	143	---NA---
comp18643_c0	989	635	657	144	---NA---
comp18649_c0	845	394	415	143	EF-hand calcium-binding domain-containing 2 isoform X2	GO:0005509	calcium ion binding
comp18673_c0	4033	189	212	140	---NA---
comp18682_c0	947	902	925	146	PREDICTED: uncharacterized protein LOC106670737
comp18698_c0	4906	2181	2202	158	Rap guanine nucleotide exchange factor 4	GO:0005085;GO:0005622;GO:0007264;GO:0008270;GO:0043547	guanyl-nucleotide exchange factor activity;intracellular;small GTPase mediated signal transduction;zinc ion binding;positive regulation of GTPase activity
comp1870_c0	3107	796	816	147	threonine--tRNA cytoplasmic isoform X2	GO:0004829;GO:0005524;GO:0005737;GO:0006435	threonine-tRNA ligase activity;ATP binding;cytoplasm;threonyl-tRNA aminoacylation
comp1871_c0	2479	45	67	149	methionine aminopeptidase 2	GO:0005737;GO:0006508;GO:0046872;GO:0070006;GO:0070084	cytoplasm;proteolysis;metal ion binding;metalloaminopeptidase activity;protein initiator methionine removal
comp18712_c0	1187	750	771	142	---NA---
comp18718_c0	4588	836	858	146	Phospholipid-transporting ATPase IC	GO:0016020;GO:0016787;GO:0043167	membrane;hydrolase activity;ion binding
comp18719_c0	524	156	177	150	---NA---
comp18720_c0	555	372	392	144	integrase core domain
comp1873_c0	2002	968	990	159	mrna cleavage and polyadenylation factor i ii complex subunit
comp18732_c0	1292	13	33	149	---NA---
comp18733_c0	585	470	491	155	---NA---
comp1874_c0	6979	175	197	151	hexosaminidase D-like
comp18745_c0	1121	633	654	144	---NA---
comp1875_c0	2420	1782	1804	166	phospholipase ABHD3	GO:0016020;GO:0016787	membrane;hydrolase activity
comp18752_c0	916	320	342	154	endonuclease-reverse transcriptase
comp18757_c0	2217	1059	1079	140	---NA---
comp18767_c0	8644	5134	5155	163	sodium channel 60E	GO:0001518;GO:0005248;GO:0034765;GO:0035725;GO:0060078	voltage-gated sodium channel complex;voltage-gated sodium channel activity;regulation of ion transmembrane transport;sodium ion transmembrane transport;regulation of postsynaptic membrane potential
comp1877_c0	805	662	683	140	---NA---
comp1879_c0	3862	599	619	159	Ubiquitin-conjugating enzyme E2 S	GO:0005524	ATP binding
comp18790_c0	1830	506	533	155	---NA---
comp188_c0	2887	2114	2135	154	14-3-3 epsilon	GO:0019904	protein domain specific binding
comp18801_c0	403	293	314	162	discoidin domain-containing receptor 2-like	GO:0003824;GO:0008152	catalytic activity;metabolic process
comp18808_c0	2854	2737	2758	166	---NA---
comp1881_c0	1369	464	486	140	ecdysis triggering hormone precursor
comp18825_c0	449	213	234	146	---NA---
comp18827_c0	1506	1389	1411	151	---NA---
comp18829_c0	1265	474	495	143	---NA---
comp1883_c0	3103	1191	1213	145	lipase maturation factor 2-like	GO:0005789;GO:0016021	endoplasmic reticulum membrane;integral component of membrane
comp18838_c0	1684	133	151	163	---NA---
comp18842_c0	774	563	583	156	---NA---
comp18846_c0	454	334	356	167	---NA---
comp1885_c0	5846	1468	1487	148	multidrug resistance homolog 49 isoform X1	GO:0000166;GO:0006810;GO:0016020;GO:0016887	nucleotide binding;transport;membrane;ATPase activity
comp1886_c0	4208	61	82	145	Coiled-coil domain-containing 43
comp18870_c0	660	637	658	158	---NA---
comp18874_c1	750	264	285	156	---NA---
comp1888_c0	4725	4368	4389	147	neuroendocrine convertase 2	GO:0004252;GO:0006508	serine-type endopeptidase activity;proteolysis
comp18883_c0	1716	161	187	143	---NA---
comp18887_c0	428	391	411	148	---NA---
comp1890_c1	2257	498	517	144	Vesicular integral-membrane VIP36	GO:0016021	integral component of membrane
comp18907_c0	420	181	202	144	RNA-directed DNA polymerase from mobile element jockey-like
comp1891_c0	2903	2228	2249	140	---NA---
comp18929_c0	1484	1036	1055	154	CUGBP Elav-like family member 4	GO:0000166;GO:0003676	nucleotide binding;nucleic acid binding
comp1893_c0	5590	5213	5232	146	NADP-dependent malic enzyme-like	GO:0004471;GO:0006108;GO:0046872;GO:0051287;GO:0055114	malate dehydrogenase (decarboxylating) (NAD+) activity;malate metabolic process;metal ion binding;NAD binding;oxidation-reduction process
comp18939_c0	3795	2546	2569	150	---NA---
comp18940_c0	6358	2173	2193	141	endonuclease-reverse transcriptase	GO:0043170;GO:0044238	macromolecule metabolic process;primary metabolic process
comp18949_c0	2474	1715	1735	144	F-box LRR-repeat 7-like
comp18958_c0	686	316	336	146	---NA---
comp18964_c0	1377	900	922	143	---NA---
comp18988_c0	2475	1135	1156	153	predicted protein
comp1899_c0	13063	8872	8894	153	muscleblind 2a isoform X1
comp18990_c0	505	146	168	144	---NA---
comp18992_c1	921	4	26	145	---NA---
comp18994_c0	1645	35	58	150	---NA---
comp19000_c0	1769	410	432	154	---NA---
comp19005_c0	1555	1101	1123	152	---NA---
comp19013_c1	2925	121	142	146	centrosomal of 120 kDa
comp19024_c0	374	79	100	170	---NA---
comp19028_c0	1502	206	230	154	---NA---
comp19029_c0	4041	1733	1753	152	cilia- and flagella-associated 57
comp1904_c0	4169	4124	4144	141	hypothetical protein g.38329
comp19042_c0	2323	2304	2323	143	spindle assembly abnormal 6 homolog	GO:0005737;GO:0005813	cytoplasm;centrosome
comp19058_c0	2098	1564	1585	145	---NA---
comp1906_c1	5238	4531	4553	142	triple functional domain isoform X1	GO:0065007	biological regulation
comp19064_c0	1822	1630	1651	160	gag-pol poly
comp1907_c0	2556	1287	1309	142	Dimethyladenosine transferase mitochondrial	GO:0010467;GO:0016070;GO:0016740	gene expression;RNA metabolic process;transferase activity
comp1908_c0	1513	1092	1112	152	---NA---
comp1908_c1	6273	846	867	144	Importin subunit alpha-7	GO:0005643;GO:0005654;GO:0005829;GO:0006607;GO:0008139;GO:0008565	nuclear pore;nucleoplasm;cytosol;NLS-bearing protein import into nucleus;nuclear localization sequence binding;protein transporter activity
comp19087_c0	1282	459	480	160	---NA---
comp19095_c0	410	89	110	157	---NA---
comp191_c0	1222	1183	1204	143	60S acidic ribosomal P0	GO:0005840;GO:0042254	ribosome;ribosome biogenesis
comp19101_c1	400	326	346	155	histone-lysine N-methyltransferase SETMAR-
comp19118_c0	958	828	850	143	hypothetical protein g.58407, partial
comp1915_c0	5050	3450	3470	148	RNA polymerase II largest	GO:0003677;GO:0003899;GO:0005665;GO:0006366	DNA binding;DNA-directed 5'-3' RNA polymerase activity;DNA-directed RNA polymerase II, core complex;transcription from RNA polymerase II promoter
comp19156_c0	927	673	697	142	Cytochrome P450 6a8	GO:0005488;GO:0016491	binding;oxidoreductase activity
comp1916_c0	4222	1006	1028	149	serine threonine- kinase greatwall isoform X1	GO:0016301	kinase activity
comp19178_c1	4279	134	154	152	rna-directed dna polymerase from mobile element jockey
comp19181_c0	1188	808	827	147	DNA polymerase
comp19182_c0	941	254	275	154	---NA---
comp19183_c0	783	24	44	146	---NA---
comp19185_c0	1709	1294	1315	140	Muscle M-line assembly unc-89	GO:0004672;GO:0005089;GO:0005524;GO:0006468;GO:0035023;GO:0043547	protein kinase activity;Rho guanyl-nucleotide exchange factor activity;ATP binding;protein phosphorylation;regulation of Rho protein signal transduction;positive regulation of GTPase activity
comp19192_c0	738	507	528	159	---NA---
comp19195_c0	1870	768	790	144	---NA---
comp19199_c0	604	444	463	143	---NA---
comp192_c0	4013	2712	2735	143	myosin regulatory light chain 2	GO:0005509;GO:0016459	calcium ion binding;myosin complex
comp1920_c0	2007	533	554	156	WD repeat and FYVE domain-containing 2	GO:0046872	metal ion binding
comp1921_c0	5220	68	87	141	sodium-dependent phosphate transporter 1-B	GO:0005315;GO:0006817;GO:0016021;GO:0055085	inorganic phosphate transmembrane transporter activity;phosphate ion transport;integral component of membrane;transmembrane transport
comp19211_c0	718	469	492	142	endonuclease-reverse transcriptase
comp19224_c0	949	80	103	148	---NA---
comp19225_c0	3027	2099	2123	140	---NA---
comp1923_c0	2049	690	709	143	Mitochondrial import inner membrane translocase subunit Tim16	GO:0005744;GO:0030150	mitochondrial inner membrane presequence translocase complex;protein import into mitochondrial matrix
comp19251_c0	1416	866	888	142	---NA---
comp19255_c0	4980	2734	2755	147	---NA---
comp19255_c0	4980	4145	4166	141	---NA---
comp1926_c0	4856	3319	3339	156	NECAP CG9132	GO:0006897;GO:0016020	endocytosis;membrane
comp19263_c0	2858	1544	1565	152	---NA---
comp19264_c0	806	487	508	146	---NA---
comp19265_c0	2205	1694	1714	152	---NA---
comp19266_c0	795	676	700	144	Neurogenic locus delta
comp19269_c0	1695	1328	1350	168	---NA---
comp1927_c0	952	810	833	140	probable 28S ribosomal mitochondrial	GO:0003735;GO:0003824;GO:0005739;GO:0005840;GO:0008152	structural constituent of ribosome;catalytic activity;mitochondrion;ribosome;metabolic process
comp19284_c0	2131	1542	1564	149	---NA---
comp19289_c0	929	320	342	145	---NA---
comp1929_c0	634	483	504	144	---NA---
comp19293_c0	792	538	561	149	---NA---
comp19298_c0	1640	864	885	143	---NA---
comp1930_c0	2188	1630	1650	141	high affinity copper uptake 1	GO:0005375;GO:0016021;GO:0035434	copper ion transmembrane transporter activity;integral component of membrane;copper ion transmembrane transport
comp19301_c0	2033	637	658	141	hypothetical protein, partial
comp19303_c0	395	162	183	157	---NA---
comp19306_c0	1396	432	452	156	pancreatic triacylglycerol lipase-like isoform X1	GO:0016787	hydrolase activity
comp1931_c0	962	410	430	148	---NA---
comp19311_c0	369	282	304	142	---NA---
comp19316_c0	854	295	317	151	hypothetical protein D910_05868
comp19323_c0	2603	859	880	146	zinc finger 2-like	GO:0005488	binding
comp19324_c0	470	309	331	142	Histone-lysine N-methyltransferase	GO:0008168;GO:0032259	methyltransferase activity;methylation
comp1933_c0	3632	1848	1868	147	FAM13A isoform X1
comp19332_c0	1290	576	597	150	---NA---
comp1936_c0	1924	783	805	144	BUD31 homolog	GO:0000398;GO:0005681	mRNA splicing, via spliceosome;spliceosomal complex
comp19366_c0	1180	396	420	143	---NA---
comp19377_c0	1659	388	409	155	---NA---
comp19384_c0	2462	1643	1661	151	isoform A
comp1939_c0	2747	915	935	141	dipeptidyl peptidase 3 isoform X2	GO:0005737;GO:0006508;GO:0008239;GO:0046872	cytoplasm;proteolysis;dipeptidyl-peptidase activity;metal ion binding
comp19393_c0	380	296	320	150	---NA---
comp19399_c0	1823	1758	1777	140	zinc finger 432-like isoform X1
comp1940_c0	1560	1062	1085	140	---NA---
comp19402_c0	2218	1768	1785	148	---NA---
comp19404_c0	1465	41	60	143	---NA---
comp19408_c0	2063	1492	1512	148	endonuclease-reverse transcriptase
comp1941_c0	6051	864	885	154	unconventional myosin-XVIIIa isoform X3	GO:0003774;GO:0005524;GO:0016459	motor activity;ATP binding;myosin complex
comp1942_c1	1268	557	578	157	loss of heterozygosity 12 chromosomal region 1 homolog
comp19427_c0	2355	1524	1546	145	---NA---
comp19439_c0	2962	363	384	153	---NA---
comp1945_c0	1993	1738	1758	147	Programmed cell death 10
comp19456_c0	1813	1301	1322	148	---NA---
comp1946_c0	1459	1190	1209	152	Esterase FE4	GO:0052689	carboxylic ester hydrolase activity
comp19467_c1	1536	519	540	140	---NA---
comp1948_c1	3261	2627	2649	151	RNA-directed DNA polymerase from transposon BS
comp1949_c0	435	231	252	149	---NA---
comp19493_c0	1456	469	490	148	von Willebrand factor type EGF and pentraxin domain-containing 1-like
comp19496_c0	529	1	14	152	---NA---
comp19499_c0	5023	1539	1560	153	PR domain zinc finger 1
comp1951_c0	15131	10402	10422	140	Ras GTPase-activating 1	GO:0005096;GO:0007165;GO:0043547;GO:0046580	GTPase activator activity;signal transduction;positive regulation of GTPase activity;negative regulation of Ras protein signal transduction
comp19511_c0	1465	1023	1044	147	ras-responsive element-binding 1-like
comp19512_c0	4103	3060	3082	142	hypothetical protein L798_08885
comp19514_c0	1254	1	18	146	---NA---
comp19517_c0	1120	51	72	141	---NA---
comp19518_c0	1013	916	936	144	---NA---
comp19524_c0	1497	739	761	152	---NA---
comp19561_c0	2378	526	546	146	---NA---
comp19579_c0	1238	551	572	149	---NA---
comp19583_c0	1905	666	688	145	---NA---
comp19597_c0	2027	1529	1550	155	---NA---
comp1960_c0	4869	2067	2088	147	eukaryotic peptide chain release factor GTP-binding subunit ERF3A	GO:0000288;GO:0003747;GO:0003924;GO:0004781;GO:0005525;GO:0006415	nuclear-transcribed mRNA catabolic process, deadenylation-dependent decay;translation release factor activity;GTPase activity;sulfate adenylyltransferase (ATP) activity;GTP binding;translational termination
comp1961_c0	2365	424	444	166	MFS-type transporter SLC18B1-like	GO:0005215;GO:0016021;GO:0055085	transporter activity;integral component of membrane;transmembrane transport
comp19613_c0	421	105	125	158	---NA---
comp19614_c0	324	302	324	149	---NA---
comp19615_c0	1356	336	358	144	---NA---
comp1962_c0	3311	902	921	143	DET1- and DDB1-associated 1
comp1963_c0	3896	2481	2502	144	Dolichyl-diphosphooligosaccharide-- glycosyltransferase subunit STT3B	GO:0004579;GO:0006486;GO:0016021	dolichyl-diphosphooligosaccharide-protein glycotransferase activity;protein glycosylation;integral component of membrane
comp19638_c0	2003	1860	1881	152	---NA---
comp19639_c0	3545	2647	2666	146	---NA---
comp1964_c0	1787	1222	1243	144	Derlin-2	GO:0005789;GO:0016021	endoplasmic reticulum membrane;integral component of membrane
comp19643_c0	596	100	119	148	---NA---
comp19650_c0	560	238	261	143	---NA---
comp19660_c0	3651	712	735	143	---NA---
comp19663_c0	1268	1160	1181	156	pleckstrin homology domain-containing family G member 5 isoform X2
comp1967_c0	3076	2260	2281	153	disulfide-isomerase TMX3	GO:0005623;GO:0016021;GO:0016853;GO:0045454	cell;integral component of membrane;isomerase activity;cell redox homeostasis
comp1968_c0	6148	3471	3491	155	neurensin-1-like
comp19680_c0	1506	154	175	148	---NA---
comp19694_c0	853	568	588	147	zinc finger BED domain-containing 1-like
comp19695_c0	2420	58	79	153	---NA---
comp19709_c0	2008	1217	1239	141	---NA---
comp1972_c0	949	834	855	141	mediator of RNA polymerase II transcription subunit 20
comp19721_c0	1606	175	196	160	---NA---
comp19723_c0	918	708	729	155	major centromere autoantigen B
comp19728_c0	1988	203	224	141	---NA---
comp1975_c0	3315	1177	1198	140	splicing factor 3B subunit 2	GO:0005634	nucleus
comp19750_c0	2561	683	704	158	gamma-glutamyltransferase
comp19755_c0	2407	1238	1259	143	Phosphoglycolate phosphatase
comp19758_c0	1269	600	622	145	---NA---
comp19767_c0	1184	684	706	163	lifeguard 3-like
comp1978_c0	2245	1975	1998	143	Nuclear migration nudC
comp19781_c0	2065	1026	1046	154	adenylate cyclase type 3
comp1979_c0	4103	258	280	151	arginine N-methyltransferase 1 isoform X1	GO:0003677;GO:0006479;GO:0008168	DNA binding;protein methylation;methyltransferase activity
comp19791_c0	1450	1304	1326	159	glucosylceramidase-like	GO:0016787;GO:0044238;GO:0071704	hydrolase activity;primary metabolic process;organic substance metabolic process
comp19801_c0	4082	3482	3501	157	zinc finger	GO:0005488	binding
comp19829_c0	936	158	179	148	---NA---
comp1983_c0	4645	2833	2854	151	calcium uptake 1 mitochondrial isoform X1	GO:0005509;GO:0016021	calcium ion binding;integral component of membrane
comp19837_c0	2611	1489	1508	152	piggyBac transposable element-derived 4-like
comp19838_c0	1207	335	356	148	---NA---
comp19842_c0	1024	18	40	152	---NA---
comp19862_c0	1325	268	287	154	---NA---
comp19873_c0	773	265	284	147	---NA---
comp19877_c0	1561	742	762	152	hypothetical protein g.36389, partial
comp19888_c0	468	285	305	158	---NA---
comp199_c0	2471	221	246	142	40S ribosomal S11	GO:0003735;GO:0005840;GO:0006412	structural constituent of ribosome;ribosome;translation
comp19903_c0	1717	509	535	153	reverse transcriptase
comp19919_c0	2511	2356	2378	151	Fidgetin 1	GO:0005524;GO:0008568	ATP binding;microtubule-severing ATPase activity
comp1993_c1	1400	321	342	140	---NA---
comp1993_c2	3018	2721	2743	145	differentially expressed in FDCP 8 homolog isoform X1	GO:0005622;GO:0035556	intracellular;intracellular signal transduction
comp19946_c0	730	99	120	147	---NA---
comp19955_c0	6212	711	732	161	cadherin-23	GO:0005509;GO:0005886;GO:0007156;GO:0016021	calcium ion binding;plasma membrane;homophilic cell adhesion via plasma membrane adhesion molecules;integral component of membrane
comp19959_c0	677	397	417	141	hypothetical protein, partial
comp1996_c0	2340	1350	1371	148	tRNA-splicing ligase homolog	GO:0003972;GO:0005524;GO:0006388;GO:0046872;GO:0072669	RNA ligase (ATP) activity;ATP binding;tRNA splicing, via endonucleolytic cleavage and ligation;metal ion binding;tRNA-splicing ligase complex
comp19967_c0	1189	519	539	151	---NA---
comp19968_c0	818	666	687	148	---NA---
comp19972_c0	811	626	647	156	---NA---
comp19975_c0	1377	516	537	155	---NA---
comp1998_c0	7117	3115	3137	153	---NA---
comp19981_c0	1512	970	993	147	---NA---
comp19992_c0	1273	969	990	143	Pro-resilin	GO:0042302	structural constituent of cuticle
comp2000_c0	2772	1916	1937	145	ERGIC-53	GO:0016021	integral component of membrane
comp20013_c0	540	421	445	154	---NA---
comp20018_c0	1523	432	452	146	---NA---
comp20025_c1	1747	960	982	151	---NA---
comp2004_c0	2525	221	244	150	phytanoyl- dioxygenase domain-containing 1 homolog	GO:0051213;GO:0055114	dioxygenase activity;oxidation-reduction process
comp2005_c2	5815	820	841	145	GABA-gated chloride channel	GO:0004890;GO:0005230;GO:0005886;GO:0007165;GO:0016021;GO:0030054;GO:0034220;GO:0045202	GABA-A receptor activity;extracellular ligand-gated ion channel activity;plasma membrane;signal transduction;integral component of membrane;cell junction;ion transmembrane transport;synapse
comp20057_c0	2670	788	808	148	---NA---
comp2006_c0	4979	2166	2187	141	amalgam-like isoform X2
comp20063_c0	3160	2434	2454	161	gag-pol poly
comp20067_c0	573	436	460	140	---NA---
comp20076_c0	2160	53	74	147	---NA---
comp20078_c0	3883	3279	3302	143	---NA---
comp2008_c1	2165	1801	1824	146	nuclease harbi1
comp20099_c0	3878	3826	3846	144	---NA---
comp2010_c0	2798	454	475	165	tweety isoform X1	GO:0005254;GO:0005886;GO:0034707;GO:1902476	chloride channel activity;plasma membrane;chloride channel complex;chloride transmembrane transport
comp2012_c0	3144	1253	1277	152	guanine nucleotide-binding G(q) subunit alpha isoform X1	GO:0001664;GO:0003924;GO:0004871;GO:0005525;GO:0007186;GO:0031683	G-protein coupled receptor binding;GTPase activity;signal transducer activity;GTP binding;G-protein coupled receptor signaling pathway;G-protein beta/gamma-subunit complex binding
comp20122_c0	408	274	295	155	---NA---
comp2013_c0	3435	3235	3257	143	---NA---
comp20133_c0	2362	106	127	147	PREDICTED: uncharacterized protein LOC106138339
comp20139_c0	4370	3495	3516	148	---NA---
comp2016_c0	2703	58	81	151	Myotubularin-related 9
comp20161_c0	2656	2320	2341	142	A-agglutinin anchorage subunit isoform X2
comp20164_c0	2192	669	691	142	---NA---
comp20199_c0	615	432	452	153	---NA---
comp20212_c0	1450	833	854	147	---NA---
comp2022_c0	5284	3848	3869	142	PAB-dependent poly(A)-specific ribonuclease subunit PAN2 isoform X1	GO:0000288;GO:0004527;GO:0032991;GO:0043229;GO:0044444;GO:0090305	nuclear-transcribed mRNA catabolic process, deadenylation-dependent decay;exonuclease activity;macromolecular complex;intracellular organelle;cytoplasmic part;nucleic acid phosphodiester bond hydrolysis
comp20220_c0	10177	4481	4502	147	dedicator of cytokinesis 9 isoform X3	GO:0005085;GO:0005622;GO:0007264;GO:0043547	guanyl-nucleotide exchange factor activity;intracellular;small GTPase mediated signal transduction;positive regulation of GTPase activity
comp20233_c0	887	624	646	141	---NA---
comp20270_c0	2687	1701	1722	145	Inositol hexakisphosphate kinase 1	GO:0000828;GO:0005730;GO:0005737;GO:0016773;GO:0046854	inositol hexakisphosphate kinase activity;nucleolus;cytoplasm;phosphotransferase activity, alcohol group as acceptor;phosphatidylinositol phosphorylation
comp20278_c0	733	285	306	146	---NA---
comp2028_c0	1552	68	89	140	sorting nexin-6 isoform X1	GO:0035091	phosphatidylinositol binding
comp20284_c0	907	317	339	159	---NA---
comp2030_c0	2884	310	330	156	persulfide dioxygenase mitochondrial	GO:0004416	hydroxyacylglutathione hydrolase activity
comp2031_c0	3691	2195	2219	153	ATP-dependent RNA helicase me31b	GO:0003676;GO:0004386;GO:0005524	nucleic acid binding;helicase activity;ATP binding
comp20324_c0	1033	414	437	151	---NA---
[truncated: 7,448 more rows]
