# Supplementary material for: Dop1 enhances conspecific olfactory attraction by inhibiting miR-9a maturation in locusts
Source: Nat Commun. 2018 Mar 22;9:1193. doi: 10.1038/s41467-018-03437-z (PMC5864846; doi:10.1038/s41467-018-03437-z)
Supplement: Supplementary file 5 — Supplementary Data 2(XLSX 23 kb) [file 41467_2018_3437_MOESM5_ESM.xlsx]

## Sheet: Table
Gene_ID	Length	Log2(G/S)	PValue	Positiion of alignment (start-end)		Prediction score	Annotation
comp10171_c0	2186	0.568219	0.00495382	1821	1840	150	zinc finger protein 2 homolog
comp10261_c0	2697	1.2086	2.17e-09	1254	1275	156	retinaldehyde-binding protein 1-like protein 1
comp10398_c0	2843	0.603647	0.00339616	2259	2280	154	organic cation transporter
comp10582_c0	4338	0.718649	0.000159453	2984	3003	149	hypothetical protein TcasGA2_TC000033
comp11242_c0	6328	1.28061	3e-11	3226	3245	144	brain chitinase and chia
comp11562_c0	2539	1.17755	9.5e-09	1907	1934	145	elongation of very long chain fatty acids protein aael008004-like
comp11690_c0	6325	0.594077	0.00182414	409	430	157	cg5639 cg5639-pa
comp1217_c0	3229	0.581684	0.00171049	2899	2921	162	hemocyte protein-glutamine gamma-glutamyltransferase-like
comp12549_c0	4164	1.11808	1.63e-08	909	928	147	krab-a domain-containing protein
comp1323_c0	12912	0.632237	0.00062088	8594	8616	150	hemocytin-like
comp13399_c0	3027	0.593316	0.00862565	2121	2140	155	zinc finger protein 420-like
comp13414_c0	1398	0.590658	0.010003	1295	1320	157	pr domain zinc finger protein partial
comp13688_c0	777	0.72798	0.00208613	620	641	148	isoform b
comp13789_c0	5559	0.892051	5.08e-06	1360	1378	150	tyrosine kinase receptor cad96ca
comp1436_c2	2562	1.55626	1.11e-07	2170	2189	145	reverse transcriptase
comp1437_c0	3405	0.557199	0.0026657	2027	2050	146	cartilage oligomeric matrix protein
comp14548_c0	5330	1.75292	1.96e-18	4643	4663	147	oxidase peroxidase
comp15167_c0	2593	0.644215	0.00437827	1034	1054	152	af369891_4endonuclease reverse transcriptase
comp15381_c0	1689	0.556965	0.0128537	815	833	151	f-box lrr protein
comp15636_c0	8230	0.588571	0.00311982	4125	4146	141	muscle m-line assembly protein unc-89
comp16627_c0	2463	0.581015	0.0152774	2006	2027	140	inosine-uridine preferring nucleoside hydrolase-like
comp16880_c0	2810	1.32364	3.99e-07	1804	1825	147	nonstructural protein 1
comp18098_c0	901	1.37729	5.91e-05	553	575	144	cral trio domain-containing protein
comp18921_c0	629	1.08113	0.00700074	310	331	142	octopamine receptor beta-2r-like
comp18988_c0	3809	0.811358	0.000219613	915	935	150	arrestin domain-containing protein 2-like
comp19020_c0	2469	2.19437	1.17e-20	2152	2172	149	nose resistant to fluoxetine protein 6-like
comp19255_c0	4980	0.544518	0.011501	2734	2755	147	adenylate cyclase type 2
comp19255_c0	4980	0.544518	0.011501	4145	4166	141	adenylate cyclase type 2
comp19577_c0	1213	0.621233	0.0491182	948	969	147	integrase core domain protein
comp19643_c0	3992	0.571681	0.0255607	10	30	147	alkylglycerol monooxygenase-like
comp19985_c0	980	0.814779	0.000707296	877	900	142	fatty acyl- reductase 1
comp20076_c0	6711	0.918716	8.57e-06	5412	5433	163	isoform c
comp20145_c0	1420	0.662201	0.016114	903	925	150	isoform a
comp20316_c0	2908	1.43845	1.05e-10	1209	1226	150	cytochrome p450
comp20365_c0	1974	1.12515	3.94e-06	1656	1677	155	PREDICTED: uncharacterized protein LOC100904897
comp20759_c0	1102	0.723653	0.029567	97	118	144	hypothetical protein FOXB_16927
comp20933_c0	810	1.22312	0.000385652	190	211	146	PREDICTED: hypothetical protein LOC100742823
comp23474_c0	1140	0.692446	0.0040271	114	135	153	transforming growth factor-beta-induced protein ig-h3
comp23640_c0	1888	1.51304	4.77e-08	1652	1675	150	gag-pol polyprotein
comp24289_c0	2663	0.841964	0.00118171	621	642	167	cg16959 cg16959-pa
comp24391_c0	3956	0.84254	0.000411545	2270	2291	164	wd repeat-containing protein 60
comp24792_c0	963	0.845536	0.0211092	902	923	149	pol-like protein
comp25_c0	8482	0.900923	1.13e-06	1712	1736	153	cg41536 cg41536- partial
comp2537_c2	806	0.940201	2.54e-05	697	721	150	pupal cuticle protein
comp25903_c0	1905	0.674439	0.0153129	1672	1692	157	hypothetical protein, partial
comp26325_c0	2603	0.696474	0.00914457	1431	1452	160	piggybac transposable element-derived protein 3-like
comp26463_c0	825	2.07921	5.66e-08	511	533	159	sjchgc02289 protein
comp27326_c0	1684	0.888022	0.00890072	742	763	160	f-box lrr-repeat protein 13
comp2754_c0	1775	0.642775	0.0402726	1157	1183	150	hypothetical protein KGM_07731
comp27727_c0	2486	1.64873	7.55e-12	89	110	156	domon domain-containing protein
comp28942_c0	3726	1.523	1.32e-10	2368	2390	147	dual oxidase 1
comp29034_c0	2708	2.45443	2.01e-17	1630	1651	159	sodium nucleoside cotransporter 1
comp30352_c0	2492	0.868709	0.00169572	1268	1289	154	hypothetical protein LOTGIDRAFT_154962
comp30361_c0	701	2.15039	6.23e-10	654	673	151	novel protein
comp31406_c0	1909	1.14721	0.000311897	217	242	148	sodium-coupled monocarboxylate transporter 2-like
comp31719_c1	3654	1.16066	9.65e-05	2595	2616	148	gag-pol protein
comp35399_c0	3069	2.95641	4.93e-19	2352	2374	159	rna-directed dna polymerase from mobile element jockey-like
comp35887_c0	4315	0.580702	0.0327878	3288	3308	158	uncharacterized transposon-derived protein
comp36584_c0	2255	0.781615	0.0272656	1806	1829	159	no-mechanoreceptor potential
comp37024_c0	3916	1.68258	9.57e-09	2689	2709	161	probable multidrug resistance-associated protein lethal 03659-like
comp40254_c0	1811	1.9923	8.48e-09	354	375	145	sodium potassium calcium exchanger 4-like
comp40691_c0	1715	3.70475	5.41e-13	108	129	140	gag-pol polyprotein
comp41241_c0	6435	0.808399	0.00201681	4458	4479	141	isoform b
comp4239_c2	1650	0.78916	0.0135546	1311	1331	141	cardioacceleratory peptide receptor-like
comp42750_c0	4334	0.72104	0.03004	1319	1340	143	transposable element tc3 transposase
comp5120_c0	747	2.01997	2.78e-23	640	658	164	PREDICTED: hypothetical protein LOC100118466 isoform 1
comp58310_c0	1803	1.9782	4.45e-06	713	734	151	fatty acid synthase-like
comp58949_c0	2926	2.28124	2.38e-07	716	740	152	nose resistant to fluoxetine protein 6-like
comp6224_c0	1021	1.12007	6.05e-08	900	921	145	loc100004603 protein
comp7116_c0	5291	0.85128	7.68e-06	278	298	150	uncharacterized threonine-rich gpi-anchored glyco
comp7183_c1	1536	0.748035	0.000175448	1308	1329	155	rna-directed dna polymerase from mobile element jockey-like
comp8312_c0	1366	0.567104	0.00449002	1097	1116	153	esterase fe4-like
comp8431_c1	2974	0.992233	0.000238478	2591	2613	162	reverse transcriptase
comp8853_c0	930	0.61101	0.00901662	8	27	151	malic enzyme
comp9370_c0	837	0.581159	0.00810129	356	378	156	protein takeout-like
comp9875_c0	2380	0.706095	0.000503375	678	699	155	isoform a
comp10157_c0	1615	-0.605839	0.00656037	790	811	156	probable nuclear hormone receptor hr38-like
comp10195_c0	1175	-0.754606	0.0134938	70	93	144	endonuclease reverse transcriptase
comp10377_c0	4654	-0.715392	0.000511363	321	343	146	probable 2-oxoglutarate dehydrogenase e1 component dhktd1 mitochondrial-like
comp10510_c0	660	-1.02482	0.00286091	533	555	158	endonuclease-reverse transcriptase
comp11318_c0	1663	-0.746055	0.00175836	434	454	141	nad-dependent protein deacetylase sirtuin- mitochondrial-like
comp11414_c0	3308	-0.871094	1.4e-05	64	86	162	alpha-aminoadipic semialdehyde mitochondrial-like
comp11767_c0	1251	-1.3067	7.74e-07	1148	1169	149	replication protein a 70 kda dna-binding subunit
comp12433_c0	934	-1.0073	0.000575604	568	590	148	retinol-binding protein
comp1263_c3	3823	-0.595259	0.00142632	2861	2884	153	integrase core domain protein
comp12799_c0	4060	-0.624156	0.00333277	1389	1409	154	uncharacterized f-box lrr-repeat
comp13041_c0	2750	-0.66593	0.00103167	2713	2737	149	supervillin- partial
comp13143_c0	672	-0.712282	0.0174645	384	407	161	dorsal-ventral patterning protein sog-like
comp13514_c0	648	-1.07726	0.000928823	94	114	150	endonuclease-reverse transcriptase
comp136_c0	2197	-0.542177	0.00332106	337	357	146	myosin light chain 1
comp13771_c0	2448	-0.675241	0.00249891	2033	2058	166	atp-dependent rna and dna helicase
comp14082_c0	2480	-0.744025	0.00639418	1727	1747	154	calcium release-activated calcium channel protein 1-like
comp14313_c0	2643	-0.686782	0.00253624	36	57	165	protocadherin fat 3-like
comp14809_c0	5133	-2.84411	7.23e-35	4334	4355	167	rna-directed dna polymerase (reverse transcriptase) and integrase domain containing protein
comp1530_c0	7110	-0.704905	0.000145725	111	132	150	s-adenosylmethionine decarboxylase proenzyme-like
comp1554_c0	2776	-0.885236	2.86e-06	1092	1113	147	serine--pyruvate mitochondrial-like
comp15696_c0	3269	-4.33787	7.34e-44	2637	2658	145	pickpocket 13
comp15767_c0	1378	-2.73415	1.5e-12	1035	1054	152	hypothetical protein
comp15843_c0	2179	-0.755001	0.000705601	1919	1940	159	cell division control protein 6 homolog
comp15870_c1	2741	-0.766354	0.0134938	1491	1512	147	gag-pol polyprotein
comp1625_c0	3882	-0.820558	1.14e-05	2994	3016	151	mitochondrial 2-oxoglutarate malate carrier protein isoform 1
comp17023_c0	1733	-1.64944	0.000110058	501	523	147	PREDICTED: hypothetical protein LOC100159175
comp17220_c0	991	-0.72241	0.0362296	767	786	147	cg6123 cg6123-pa
comp18238_c0	2477	-1.10505	3.29e-06	1272	1297	147	methyl- -binding protein 2
comp18671_c0	1110	-0.777639	0.00270478	723	744	159	regucalcin-like isoform x1
comp1869_c0	3486	-0.649575	0.000498541	3307	3330	144	trifunctional purine biosynthetic protein adenosine-3
comp19283_c0	1247	-0.790957	0.00420836	280	301	155	fh2 domain-containing protein 1
comp19689_c1	1035	-0.586633	0.0318473	759	786	142	cd63 antigen-like
comp1992_c0	2171	-1.71005	7.37e-18	582	601	144	phosphoenolpyruvate carboxykinase
comp20482_c0	2154	-0.983234	0.000931537	1139	1161	158	partial
comp20909_c0	2964	-1.0807	0.000141599	1988	2008	152	thap domain-containing protein 9-like
comp22048_c0	882	-1.00857	0.0111648	190	211	163	ammonium transporter 1-like
comp2228_c0	2567	-0.642946	0.00069777	261	284	155	phytanoyl- dioxygenase domain-containing protein 1 homolog
comp23580_c1	3214	-0.536051	0.0395534	877	896	152	calpain
comp24578_c0	4652	-0.56613	0.0300623	266	287	147	dna binding protein elf-1
comp24838_c0	1873	-0.56355	0.024904	1098	1118	157	gag protein
comp24954_c0	754	-0.868259	0.0320106	64	84	142	sugar transporter
comp2513_c0	6211	-0.604487	0.00114361	214	234	154	mitochondrial oxodicarboxylate carrier
comp26530_c0	2922	-1.04402	0.000253292	268	291	146	piggybac transposable element-derived protein 4-like
comp27108_c0	1492	-0.972565	0.00385665	1251	1272	147	chorion peroxidase-like
comp2832_c1	5622	-0.797353	2.02e-05	3719	3740	140	phosphoribosylformylglycinamidine synthase-like
comp28833_c0	2143	-1.75179	8.5e-06	1336	1357	151	sodium-dependent phosphate transporter
comp29026_c0	813	-1.75537	0.000227432	656	677	151	isoform c
comp29577_c0	562	-29.8805	3.31e-13	187	209	152	chemosensory protein csp- partial
comp32946_c0	4700	-0.695192	0.0145735	1843	1864	152	ankyrin repeat domain-containing protein 32
comp33962_c0	6053	-1.34487	2.03e-05	229	251	155	PREDICTED: uncharacterized protein KIAA1841-like
comp3453_c0	4869	-0.569557	0.00260928	2062	2083	153	x-ray repair cross-complementing protein 5-like
comp34584_c0	4233	-1.00995	0.000293695	2208	2229	140	low quality protein: nadph oxidase 5-like
comp34975_c0	894	-1.09025	0.00758216	723	744	146	gag-pol polyprotein
comp35661_c0	1772	-0.766549	0.0132019	775	796	152	peroxidase
comp3740_c0	5163	-1.90527	1.54e-22	1171	1190	160	multidrug resistance-associated protein 4-like
comp37997_c0	1707	-0.749267	0.0282663	747	768	150	integrase core domain protein
comp38159_c0	4232	-0.979335	0.00145112	1636	1655	160	ras and ef-hand domain-containing protein
comp39506_c0	2372	-0.866222	0.0243238	1834	1856	155	reverse transcriptase
comp39693_c0	3740	-1.01476	0.00296742	2712	2733	152	bestrophin-2-like
comp40519_c0	3114	-1.68992	0.0001116	1509	1529	154	protein takeout-like
comp427_c0	8205	-0.584747	0.00157038	6816	6837	147	bifunctional purine biosynthesis protein purh-like
comp43401_c1	1311	-0.910556	0.0338497	495	515	154	candidate olfactory receptor
comp461_c0	6871	-0.600281	0.00114061	5198	5218	162	calcium-transporting atpase sarcoplasmic endoplasmic reticulum type isoform x1
comp46352_c0	8676	-1.027	0.00890003	6590	6611	152	dynein heavy chain axonemal
comp53377_c0	3661	-1.56326	0.0002448	2609	2632	161	reverse transcriptase
comp5858_c0	1552	-1.04088	6.31e-07	1135	1157	154	glutamine-oxaloacetic transaminase
comp627_c0	1503	-0.713711	0.000125017	1382	1404	151	phosphate carrier mitochondrial-like
comp645_c0	960	-0.942347	6.2e-07	130	151	140	hypothetical protein YQE_09340, partial
comp65_c0	3145	-0.73083	7.74e-05	589	610	150	tpa_inf: troponin i isoform 6b1
comp6728_c0	2005	-0.689594	0.000573106	186	207	145	sodium-dependent phosphate transporter
comp7098_c0	1537	-2.80163	4.14e-38	1114	1136	154	esterase fe4-like
comp7427_c0	856	-0.641621	0.00485866	468	488	166	5-formyltetrahydrofolate cyclo-ligase
comp786_c1	4278	-0.669017	0.000649827	2976	2997	151	uncharacterized transposon-derived protein
comp8049_c0	4139	-0.830278	2.48e-05	1520	1542	143	scavenger receptor class b member 1-like
comp809_c0	4001	-0.547321	0.00305723	481	501	149	protein pellino
comp8102_c0	2246	-0.720705	0.000569071	666	686	144	3-hydroxyisobutyrate mitochondrial
comp8291_c0	5777	-0.541829	0.00494379	2010	2030	150	dnl-type zinc finger
comp8390_c0	2284	-0.796611	0.000114083	398	419	164	ras-related protein rab-32
comp888_c0	3467	-0.541829	0.00363029	133	154	156	cystathionine beta-lyase
comp909_c0	1852	-0.849783	5.87e-06	1470	1490	156	cytochrome p450
comp9696_c0	2502	-1.36558	3.84e-10	287	307	149	serine protease 14
comp9822_c0	855	-0.608302	0.00827439	774	794	149	guanosine-3 -bis 3 -pyrophosphohydrolase mesh1
